# Supplementary material for: Bioinformatic analysis of ESTs collected by Sanger and pyrosequencing methods for a keystone forest tree species: oak
Source: BMC Genomics. 2010 Nov 23;11:650. doi: 10.1186/1471-2164-11-650 (PMC3017864; doi:10.1186/1471-2164-11-650)
Supplement: Additional file 10 — Table S6: SSRs detected in OakContigV1 sequences. SSR motifs (5, 4, 3, 3, and 3 repeats at least for di-, tri-, tetra-, penta- and hexa-nucleotides, respectively) were searched by mreps (Kolpakov et al. 2003) program to detect microsatellite repeats from OakContigV1. Annotations are based on BlastX search against SWISS-PROT database with e-value cut-off 1e-5. "nil" indicates no hits. [file 1471-2164-11-650-S10.XLS]

## Sheet: Table S6
OakContigV1 ID	best_swissprot_hit_description	best_swissprot_hit_evalue	repeat motif	length (bp)	position (from)	position (to)
Contig8494.l.qr.1	TAR1_KLULA (sp|Q6CQE5) Protein TAR1 OS=Kluyveromyces lactis GN=TAR1-A PE=4 SV=2	5e-06	TAGGGT	19	782	800
Contig8494.l.qr.1	TAR1_KLULA (sp|Q6CQE5) Protein TAR1 OS=Kluyveromyces lactis GN=TAR1-A PE=4 SV=2	5e-06	TCGGC	17	4447	4463
F2D1W4Z01C8YR8.l.qr.1	nil	nil	TGG	15	57	71
F2D1W4Z01C8YR8.l.qr.1	nil	nil	GGC	17	70	86
F2D1W4Z01D4J8D.l.qr.1	nil	nil	GCA	12	142	153
F2D1W4Z01CXOBF.l.qr.1	nil	nil	CAC	18	89	106
F2D1W4Z01BIWAD.l.qr.1	nil	nil	TC	28	233	260
F2D1W4Z01BR584.l.qr.1	nil	nil	GGAAA	15	90	104
F2D1W4Z01AOPPQ.l.qr.1	nil	nil	AT	12	26	37
F2D1W4Z01AOPPQ.l.qr.1	nil	nil	AC	11	237	247
F2D1W4Z01D7XZT.l.qr.1	nil	nil	AT	11	345	355
F2D1W4Z01BIWN7.l.qr.1	nil	nil	TCT	13	404	416
F2D1W4Z01BDA83.l.qr.1	nil	nil	TA	11	150	160
F2D1W4Z01BDH16.l.qr.1	nil	nil	AAAAG	15	78	92
F2D1W4Z01EEY9D.l.qr.1	nil	nil	TA	24	167	190
F2D1W4Z01DG1TO.l.qr.1	nil	nil	TATT	13	20	32
F2D1W4Z01B8OU2.l.qr.1	nil	nil	AATAA	18	100	117
F2D1W4Z01BLTB1.l.qr.1	RL30_LUPLU (sp|O49884) 60S ribosomal protein L30 OS=Lupinus luteus GN=RPL30 PE=3 SV=1	8e-25	ATGGT	15	244	258
F2D1W4Z01BIMTT.l.qr.1	NIA_CUCMA (sp|P17569) Nitrate reductase [NADH] OS=Cucurbita maxima PE=2 SV=1	2e-38	TTTG	14	371	384
F2D1W4Z01BFB1F.l.qr.1	nil	nil	ACC	18	60	77
F2D1W4Z01BUJQB.l.qr.1	EF1D_PIMBR (sp|P93447) Elongation factor 1-delta OS=Pimpinella brachycarpa PE=2 SV=3	7e-24	ACCAAC	28	307	334
F2D1W4Z01BUJQB.l.qr.1	EF1D_PIMBR (sp|P93447) Elongation factor 1-delta OS=Pimpinella brachycarpa PE=2 SV=3	7e-24	CAC	20	443	462
F2D1W4Z01BUJQB.l.qr.1	EF1D_PIMBR (sp|P93447) Elongation factor 1-delta OS=Pimpinella brachycarpa PE=2 SV=3	7e-24	CAA	25	461	485
F2D1W4Z01ER4HB.l.qr.1	nil	nil	CTG	18	86	103
F2D1W4Z01ER4HB.l.qr.1	nil	nil	TGT	44	108	151
F2D1W4Z01ER4HB.l.qr.1	nil	nil	TGC	38	156	193
F2D1W4Z01B8B82.l.qr.1	nil	nil	AG	18	478	495
F2D1W4Z01CEMDC.l.qr.1	nil	nil	GA	14	337	350
F2D1W4Z01B888Q.l.qr.1	nil	nil	AG	11	47	57
F2D1W4Z01CUG8M.l.qr.1	nil	nil	CAC	17	204	220
F2D1W4Z01CUG8M.l.qr.1	nil	nil	ACC	17	297	313
F2D1W4Z01BHRKW.l.qr.1	NIA_CUCMA (sp|P17569) Nitrate reductase [NADH] OS=Cucurbita maxima PE=2 SV=1	5e-33	TTTG	13	341	353
F2D1W4Z01CN8SS.l.qr.1	nil	nil	AT	16	162	177
F2D1W4Z01CGTYZ.l.qr.1	nil	nil	TCT	21	73	93
F2D1W4Z01CGTYZ.l.qr.1	nil	nil	GA	22	118	139
F2D1W4Z01CGTYZ.l.qr.1	nil	nil	CAA	14	208	221
F2D1W4Z01CLFRP.l.qr.1	nil	nil	AT	24	148	171
F2D1W4Z01AOQ53.l.qr.1	nil	nil	CGA	12	64	75
F2D1W4Z01D3T8E.l.qr.1	nil	nil	TTAAGA	18	181	198
F2D1W4Z01D3T8E.l.qr.1	nil	nil	CT	16	349	364
F2D1W4Z01B0JXB.l.qr.1	nil	nil	TTTA	15	363	377
F2D1W4Z01BLSCY.l.qr.1	nil	nil	TTTG	15	415	429
F2D1W4Z01AQBJ0.l.qr.1	MAOC_FLATR (sp|P22178) NADP-dependent malic enzyme, chloroplastic OS=Flaveria trinervia GN=MOD1 PE=2 SV=1	2e-25	TC	11	450	460
F2D1W4Z01CW2LB.l.qr.1	nil	nil	TAA	12	342	353
F2D1W4Z01D6KSK.l.qr.1	nil	nil	AAG	14	63	76
F2D1W4Z01B0WYR.l.qr.1	nil	nil	TA	25	98	122
F2D1W4Z01DSM9A.l.qr.1	nil	nil	TTTG	13	67	79
F2D1W4Z01ASHVX.l.qr.1	nil	nil	TGTGGA	23	429	451
F2D1W4Z01DLZBW.l.qr.1	nil	nil	AC	11	21	31
F2D1W4Z01B004U.l.qr.1	nil	nil	TTTC	13	396	408
F2D1W4Z01CVL5D.l.qr.1	nil	nil	TTTA	14	449	462
F2D1W4Z01DNTS9.l.qr.1	nil	nil	AAAG	13	148	160
F2D1W4Z01D402C.l.qr.1	nil	nil	TGG	13	12	24
F2D1W4Z01ERV5O.l.qr.1	nil	nil	AG	36	229	264
F2D1W4Z01CCLPV.l.qr.1	nil	nil	GATAAG	29	48	76
F2D1W4Z01CCLPV.l.qr.1	nil	nil	TAAAGA	21	116	136
F2D1W4Z01B9CJ0.l.qr.1	CB13_SOLLC (sp|P27522) Chlorophyll a-b binding protein 8, chloroplastic OS=Solanum lycopersicum GN=CAB8 PE=3 SV=1	3e-52	AGA	19	8	26
F2D1W4Z01CP46Y.l.qr.1	nil	nil	AGA	14	167	180
F2D1W4Z01C1NUW.l.qr.1	ISPF_ARATH (sp|Q9CAK8) 2-C-methyl-D-erythritol 2,4-cyclodiphosphate synthase, chloroplastic OS=Arabidopsis thaliana GN=ISPF PE=1 SV=1	8e-30	GAA	20	389	408
F2D1W4Z01BSD6P.l.qr.1	nil	nil	TGGG	13	217	229
F2D1W4Z01BSD6P.l.qr.1	nil	nil	TTAGGT	37	300	336
F2D1W4Z01EJJSD.l.qr.1	nil	nil	AGA	12	84	95
F2D1W4Z01DAU36.l.qr.1	nil	nil	AC	11	109	119
F2D1W4Z01DY124.l.qr.1	nil	nil	CAC	12	217	228
F2D1W4Z01DY124.l.qr.1	nil	nil	GTG	15	423	437
F2D1W4Z01BVG12.l.qr.1	nil	nil	GCT	14	306	319
F2D1W4Z01BQHIF.l.qr.1	nil	nil	TA	12	117	128
F2D1W4Z01AMFN8.l.qr.1	nil	nil	TTTC	15	300	314
F2D1W4Z01BGNTE.l.qr.1	nil	nil	CT	16	103	118
F2D1W4Z01DP2R8.l.qr.1	nil	nil	GA	12	260	271
F2D1W4Z01A4QS2.l.qr.1	nil	nil	CCA	16	103	118
F2D1W4Z01AJHSP.l.qr.1	nil	nil	ATG	18	257	274
F2D1W4Z01AJHSP.l.qr.1	nil	nil	GATG	18	271	288
F2D1W4Z01A68ZO.l.qr.1	nil	nil	GCCCTT	19	132	150
F2D1W4Z01DN7AC.l.qr.1	nil	nil	CTT	15	51	65
F2D1W4Z01DBIFJ.l.qr.1	nil	nil	TGA	20	125	144
F2D1W4Z01A0TBA.l.qr.1	nil	nil	TGC	12	253	264
F2D1W4Z01EB5KH.l.qr.1	nil	nil	CTCA	14	63	76
F2D1W4Z01EB5KH.l.qr.1	nil	nil	TC	11	87	97
F2D1W4Z01DM95B.l.qr.1	nil	nil	GTG	12	312	323
F2D1W4Z01DM95B.l.qr.1	nil	nil	TAA	16	342	357
F2D1W4Z01B3XFV.l.qr.1	nil	nil	AG	12	384	395
F2D1W4Z01BCC1L.l.qr.1	nil	nil	CT	18	22	39
F2D1W4Z01ETYP0.l.qr.1	nil	nil	TC	11	1	11
F2D1W4Z01ETYP0.l.qr.1	nil	nil	CTTCTC	20	15	34
F2D1W4Z01ETYP0.l.qr.1	nil	nil	TC	14	173	186
F2D1W4Z01DTTTG.l.qr.1	nil	nil	AC	11	178	188
F2D1W4Z01DOXV9.l.qr.1	nil	nil	TA	22	341	362
F2D1W4Z01EKRVH.l.qr.1	nil	nil	TAT	22	212	233
F2D1W4Z01EKRVH.l.qr.1	nil	nil	TGAC	13	374	386
F2D1W4Z01EZDTX.l.qr.1	nil	nil	TC	26	36	61
F2D1W4Z01AIXI5.l.qr.1	nil	nil	TTG	12	460	471
F2D1W4Z01AIXI5.l.qr.1	nil	nil	GA	23	496	518
F2D1W4Z01A7PX6.l.qr.1	nil	nil	AGA	12	177	188
F2D1W4Z01A7PX6.l.qr.1	nil	nil	TG	13	235	247
F2D1W4Z01D0WSP.l.qr.1	nil	nil	AT	25	326	350
F2D1W4Z01BB10A.l.qr.1	nil	nil	TCT	14	307	320
F2D1W4Z01BB10A.l.qr.1	nil	nil	AT	28	338	365
F2D1W4Z01C45N8.l.qr.1	nil	nil	TTC	12	131	142
F2D1W4Z01BJNHU.l.qr.1	nil	nil	CCA	17	131	147
F2D1W4Z01AZIOP.l.qr.1	Y1461_ARATH (sp|Q9ZVM9) Probable serine/threonine-protein kinase At1g54610 OS=Arabidopsis thaliana GN=At1g54610 PE=1 SV=1	4e-15	AAG	12	20	31
F2D1W4Z01C3UTD.l.qr.1	ADCK1_MOUSE (sp|Q9D0L4) Uncharacterized aarF domain-containing protein kinase 1 OS=Mus musculus GN=Adck1 PE=2 SV=1	2e-06	GCCACA	23	208	230
F2D1W4Z01C7GD0.l.qr.1	ZDH15_ARATH (sp|Q5M757) Probable S-acyltransferase At4g00840 OS=Arabidopsis thaliana GN=At4g00840 PE=2 SV=1	5e-24	TCT	16	75	90
F2D1W4Z01A1CBF.l.qr.1	nil	nil	CA	32	197	228
F2D1W4Z01DV77L.l.qr.1	nil	nil	TTTA	15	182	196
F2D1W4Z01BBQGG.l.qr.1	4CLL5_ARATH (sp|Q84P21) 4-coumarate--CoA ligase-like 5 OS=Arabidopsis thaliana GN=4CLL5 PE=1 SV=2	3e-19	TTTA	14	53	66
F2D1W4Z01ATDLY.l.qr.1	nil	nil	AAAAT	17	427	443
F2D1W4Z01DYISX.l.qr.1	U497A_ARATH (sp|Q84WP5) UPF0497 membrane protein At2g36330 OS=Arabidopsis thaliana GN=At2g36330 PE=1 SV=1	5e-17	ACC	20	122	141
F2D1W4Z01CLQY0.l.qr.1	nil	nil	AT	27	506	532
F2D1W4Z01CLXTZ.l.qr.1	nil	nil	GA	17	159	175
F2D1W4Z01B9SPX.l.qr.1	nil	nil	CAT	14	130	143
F2D1W4Z01DUTX5.l.qr.1	nil	nil	AAC	12	344	355
F2D1W4Z01CMA9R.l.qr.1	nil	nil	TTCTC	16	168	183
F2D1W4Z01CMA9R.l.qr.1	nil	nil	AG	12	409	420
F2D1W4Z01BSLU3.l.qr.1	nil	nil	GA	38	130	167
F2D1W4Z01DJ19H.l.qr.1	nil	nil	AAAAAG	22	130	151
F2D1W4Z01CHQ23.l.qr.1	nil	nil	AT	26	221	246
F2D1W4Z01DGRAZ.l.qr.1	nil	nil	TC	12	58	69
F2D1W4Z01D0MK7.l.qr.1	nil	nil	GAC	17	149	165
F2D1W4Z01A91SN.l.qr.1	nil	nil	TTTA	13	350	362
F2D1W4Z01ERUU0.l.qr.1	nil	nil	AC	11	20	30
F2D1W4Z01CCOCC.l.qr.1	CSK2A_DICDI (sp|Q02720) Casein kinase II subunit alpha OS=Dictyostelium discoideum GN=casK PE=2 SV=1	3e-18	AT	11	104	114
F2D1W4Z01CCOCC.l.qr.1	CSK2A_DICDI (sp|Q02720) Casein kinase II subunit alpha OS=Dictyostelium discoideum GN=casK PE=2 SV=1	3e-18	GGT	14	130	143
F2D1W4Z01C8NQM.l.qr.1	nil	nil	GA	11	23	33
F2D1W4Z01C8NQM.l.qr.1	nil	nil	TA	23	276	298
F2D1W4Z01CXVG6.l.qr.1	RYL1_YARLI (sp|P41924) Ras-like GTP-binding protein RYL1 OS=Yarrowia lipolytica GN=RYL1 PE=3 SV=1	2e-23	GA	14	446	459
F2D1W4Z01C7RHY.l.qr.1	nil	nil	CT	12	274	285
F2D1W4Z01BEJWO.l.qr.1	nil	nil	AGAA	16	30	45
F2D1W4Z01BEJWO.l.qr.1	nil	nil	GA	22	63	84
F2D1W4Z01BEJWO.l.qr.1	nil	nil	CCA	20	284	303
F2D1W4Z01DGPX8.l.qr.1	GYP7_SCHPO (sp|Q9UUH7) GTPase-activating protein gyp7 OS=Schizosaccharomyces pombe GN=gyp7 PE=2 SV=1	7e-07	GAT	14	249	262
F2D1W4Z01DGPX8.l.qr.1	GYP7_SCHPO (sp|Q9UUH7) GTPase-activating protein gyp7 OS=Schizosaccharomyces pombe GN=gyp7 PE=2 SV=1	7e-07	TGACTG	21	260	280
F2D1W4Z01DGPX8.l.qr.1	GYP7_SCHPO (sp|Q9UUH7) GTPase-activating protein gyp7 OS=Schizosaccharomyces pombe GN=gyp7 PE=2 SV=1	7e-07	GAT	14	300	313
F2D1W4Z01CP6DE.l.qr.1	nil	nil	CT	18	81	98
F2D1W4Z01CP6DE.l.qr.1	nil	nil	TCTCT	25	94	118
F2D1W4Z01E040W.l.qr.1	nil	nil	GA	14	113	126
F2D1W4Z01BI3H6.l.qr.1	nil	nil	ATGAGC	20	28	47
F2D1W4Z01C0VYS.l.qr.1	nil	nil	GAA	12	93	104
F2D1W4Z01AIK7P.l.qr.1	nil	nil	CT	26	95	120
F2D1W4Z01AKXHT.l.qr.1	nil	nil	AAC	29	165	193
F2D1W4Z01AKXHT.l.qr.1	nil	nil	GGA	14	363	376
F2D1W4Z01CQYO7.l.qr.1	nil	nil	ATA	16	227	242
F2D1W4Z01CQYO7.l.qr.1	nil	nil	AAAT	15	244	258
F2D1W4Z01DB0NF.l.qr.1	nil	nil	CAGAG	15	118	132
F2D1W4Z01AMAGV.l.qr.1	nil	nil	CT	12	71	82
F2D1W4Z01AMVI9.l.qr.1	nil	nil	CAAGGG	19	74	92
F2D1W4Z01D0ONK.l.qr.1	nil	nil	AAC	13	69	81
F2D1W4Z01B82TZ.l.qr.1	nil	nil	CT	12	49	60
F2D1W4Z01BK1RT.l.qr.1	nil	nil	AT	26	437	462
F2D1W4Z01CUZUS.l.qr.1	nil	nil	TA	19	406	424
F2D1W4Z01BD4EL.l.qr.1	nil	nil	GA	27	37	63
F2D1W4Z01BD4EL.l.qr.1	nil	nil	CT	16	103	118
F2D1W4Z01BD4EL.l.qr.1	nil	nil	TC	11	120	130
F2D1W4Z01BWPRW.l.qr.1	nil	nil	AC	11	401	411
F2D1W4Z01BWPRW.l.qr.1	nil	nil	CT	12	496	507
F2D1W4Z01AMT16.l.qr.1	nil	nil	AT	11	475	485
F2D1W4Z01BLUA4.l.qr.1	AOX2_SOYBN (sp|Q41266) Alternative oxidase 2, mitochondrial OS=Glycine max GN=AOX2 PE=1 SV=2	4e-19	GCG	13	68	80
F2D1W4Z01BLUA4.l.qr.1	AOX2_SOYBN (sp|Q41266) Alternative oxidase 2, mitochondrial OS=Glycine max GN=AOX2 PE=1 SV=2	4e-19	AGA	16	242	257
F2D1W4Z01BK3U5.l.qr.1	nil	nil	TGG	14	252	265
F2D1W4Z01ALJK6.l.qr.1	nil	nil	ATGGCC	19	203	221
F2D1W4Z01BFAB9.l.qr.1	nil	nil	ATAC	15	283	297
F2D1W4Z01BFAB9.l.qr.1	nil	nil	AT	37	295	331
F2D1W4Z01B0A0V.l.qr.1	nil	nil	ATTTT	15	383	397
F2D1W4Z01DNOGD.l.qr.1	nil	nil	CT	13	27	39
F2D1W4Z01EN0OS.l.qr.1	nil	nil	CA	12	50	61
F2D1W4Z01EN0OS.l.qr.1	nil	nil	TC	11	82	92
F2D1W4Z01EN0OS.l.qr.1	nil	nil	AG	17	129	145
F2D1W4Z01DF0OM.l.qr.1	RR31_ARATH (sp|O80439) 30S ribosomal protein S31, chloroplastic OS=Arabidopsis thaliana GN=RPS31 PE=1 SV=1	1e-14	CTC	12	76	87
F2D1W4Z01DF0OM.l.qr.1	RR31_ARATH (sp|O80439) 30S ribosomal protein S31, chloroplastic OS=Arabidopsis thaliana GN=RPS31 PE=1 SV=1	1e-14	TTG	16	423	438
F2D1W4Z01CKXET.l.qr.1	nil	nil	CT	32	58	89
F2D1W4Z01DFLGP.l.qr.1	nil	nil	TG	21	131	151
F2D1W4Z01ER1O1.l.qr.1	nil	nil	GTG	12	15	26
F2D1W4Z01ENIC0.l.qr.1	nil	nil	TG	13	202	214
F2D1W4Z01ENIC0.l.qr.1	nil	nil	TA	11	214	224
F2D1W4Z01ATXW0.l.qr.1	nil	nil	CT	15	76	90
F2D1W4Z01BS417.l.qr.1	nil	nil	CT	25	89	113
F2D1W4Z01BO392.l.qr.1	nil	nil	TC	13	20	32
F2D1W4Z01A9ZSZ.l.qr.1	nil	nil	AATT	18	51	68
F2D1W4Z01BOBIF.l.qr.1	YCF19_GUITH (sp|O78424) Uncharacterized protein ycf19 OS=Guillardia theta GN=ycf19 PE=3 SV=1	2e-10	TTTTC	17	250	266
F2D1W4Z01CWMVH.l.qr.1	nil	nil	CT	12	25	36
F2D1W4Z01CWMVH.l.qr.1	nil	nil	TC	15	82	96
F2D1W4Z01D4SAG.l.qr.1	nil	nil	TA	11	203	213
F2D1W4Z01BM2X9.l.qr.1	nil	nil	TACA	20	194	213
F2D1W4Z01DAIFO.l.qr.1	nil	nil	TGG	14	158	171
F2D1W4Z01ATY8G.l.qr.1	nil	nil	TA	14	172	185
F2D1W4Z01BGBXD.l.qr.1	Y4523_ARATH (sp|Q944A7) Probable serine/threonine-protein kinase At4g35230 OS=Arabidopsis thaliana GN=At4g35230 PE=1 SV=1	6e-44	GATG	18	358	375
F2D1W4Z01DZGFH.l.qr.1	nil	nil	GCA	22	68	89
F2D1W4Z01B3LVG.l.qr.1	nil	nil	TGG	12	383	394
F2D1W4Z01B5HAA.l.qr.1	nil	nil	AT	13	446	458
F2D1W4Z01C3FCB.l.qr.1	nil	nil	TA	14	503	516
F2D1W4Z01EEJP2.l.qr.1	nil	nil	TTTTTC	18	341	358
F2D1W4Z01DMTAH.l.qr.1	AB25B_ARATH (sp|Q9LVM1) ABC transporter B family member 25, mitochondrial OS=Arabidopsis thaliana GN=ABCB25 PE=1 SV=1	7e-58	TTTC	27	17	43
F2D1W4Z01B0MCY.l.qr.1	nil	nil	AG	25	435	459
F2D1W4Z01CZWIM.l.qr.1	nil	nil	AAAATC	23	195	217
F2D1W4Z01B5UYK.l.qr.1	nil	nil	GACCCT	29	371	399
F2D1W4Z01CDVZ9.l.qr.1	nil	nil	AT	69	129	197
F2D1W4Z01ETHSY.l.qr.1	nil	nil	AG	33	56	88
F2D1W4Z01EIF85.l.qr.1	nil	nil	TA	12	3	14
F2D1W4Z01EIF85.l.qr.1	nil	nil	GA	17	44	60
F2D1W4Z01EIF85.l.qr.1	nil	nil	TA	15	122	136
F2D1W4Z01BI7RJ.l.qr.1	nil	nil	CT	12	80	91
F2D1W4Z01C6SC6.l.qr.1	SGPL_ARATH (sp|Q9C509) Sphingosine-1-phosphate lyase OS=Arabidopsis thaliana GN=At1g27980 PE=2 SV=1	6e-48	TG	11	41	51
F2D1W4Z01D7RPZ.l.qr.1	nil	nil	TGG	15	204	218
F2D1W4Z01D7RPZ.l.qr.1	nil	nil	GGC	17	217	233
F2D1W4Z01DVNHV.l.qr.1	nil	nil	ATC	16	216	231
F2D1W4Z01C1S4G.l.qr.1	nil	nil	GTG	13	506	518
F2D1W4Z01A7CAE.l.qr.1	nil	nil	CTC	13	72	84
F2D1W4Z01AXFX9.l.qr.1	APL_ARATH (sp|Q9SAK5) Myb family transcription factor APL OS=Arabidopsis thaliana GN=APL PE=2 SV=2	1e-16	CAGAGC	28	206	233
F2D1W4Z01AXFX9.l.qr.1	APL_ARATH (sp|Q9SAK5) Myb family transcription factor APL OS=Arabidopsis thaliana GN=APL PE=2 SV=2	1e-16	AGC	14	234	247
F2D1W4Z01AXFX9.l.qr.1	APL_ARATH (sp|Q9SAK5) Myb family transcription factor APL OS=Arabidopsis thaliana GN=APL PE=2 SV=2	1e-16	AACT	18	369	386
F2D1W4Z01DJ445.l.qr.1	nil	nil	TTTG	14	517	530
F2D1W4Z01C0Q47.l.qr.1	nil	nil	GGT	19	202	220
F2D1W4Z01A5M3H.l.qr.1	nil	nil	GATG	13	17	29
F2D1W4Z01BGT1C.l.qr.1	HS101_ORYSJ (sp|Q6F2Y7) Heat shock protein 101 OS=Oryza sativa subsp. japonica GN=HSP101 PE=2 SV=1	1e-13	TGA	18	269	286
F2D1W4Z01CM0HQ.l.qr.1	nil	nil	ACT	23	156	178
F2D1W4Z01ECR8Q.l.qr.1	nil	nil	CT	12	248	259
F2D1W4Z01EBGYC.l.qr.1	nil	nil	TTC	12	277	288
F2D1W4Z01A7H2Y.l.qr.1	nil	nil	TTTC	13	143	155
F2D1W4Z01AESOB.l.qr.1	nil	nil	AGA	19	251	269
F2D1W4Z01AME0V.l.qr.1	nil	nil	CT	20	52	71
F2D1W4Z01B6GUO.l.qr.1	nil	nil	TA	27	356	382
F2D1W4Z01C33CM.l.qr.1	nil	nil	AG	11	15	25
F2D1W4Z01AQMXY.l.qr.1	nil	nil	CAC	20	133	152
F2D1W4Z01C6PZJ.l.qr.1	nil	nil	CT	13	131	143
F2D1W4Z01C6PZJ.l.qr.1	nil	nil	CT	11	169	179
F2D1W4Z01C6PZJ.l.qr.1	nil	nil	GTG	14	367	380
F2D1W4Z01EPU0P.l.qr.1	nil	nil	AT	14	384	397
F2D1W4Z01EPU0P.l.qr.1	nil	nil	TG	25	397	421
F2D1W4Z01B27KR.l.qr.1	nil	nil	AGC	14	239	252
F2D1W4Z01C1T2L.l.qr.1	nil	nil	AAT	13	375	387
F2D1W4Z01EZ3XQ.l.qr.1	nil	nil	ATA	14	16	29
F2D1W4Z01EZ3XQ.l.qr.1	nil	nil	TC	16	410	425
F2D1W4Z01D5MQM.l.qr.1	nil	nil	CTGGT	18	79	96
F2D1W4Z01EEKUE.l.qr.1	nil	nil	AGT	12	99	110
F2D1W4Z01CVXGN.l.qr.1	nil	nil	TTCT	13	215	227
F2D1W4Z01BUF1G.l.qr.1	nil	nil	TCGGG	16	82	97
F2D1W4Z01AU9V6.l.qr.1	nil	nil	TAG	15	285	299
F2D1W4Z01B0G49.l.qr.1	nil	nil	GAA	12	67	78
F2D1W4Z01B0G49.l.qr.1	nil	nil	TCTTCG	19	100	118
F2D1W4Z01D2BPP.l.qr.1	BIG2_HUMAN (sp|Q9Y6D5) Brefeldin A-inhibited guanine nucleotide-exchange protein 2 OS=Homo sapiens GN=ARFGEF2 PE=1 SV=3	3e-06	ATTGGA	42	107	148
F2D1W4Z01E0L4W.l.qr.1	nil	nil	TC	22	12	33
F2D1W4Z01E0L4W.l.qr.1	nil	nil	CACAG	19	78	96
F2D1W4Z01EOU7V.l.qr.1	KNAP3_MALDO (sp|O04136) Homeobox protein knotted-1-like 3 OS=Malus domestica PE=2 SV=1	3e-22	TTTCTC	28	37	64
F2D1W4Z01EOU7V.l.qr.1	KNAP3_MALDO (sp|O04136) Homeobox protein knotted-1-like 3 OS=Malus domestica PE=2 SV=1	3e-22	ACCAAC	28	140	167
F2D1W4Z01EOU7V.l.qr.1	KNAP3_MALDO (sp|O04136) Homeobox protein knotted-1-like 3 OS=Malus domestica PE=2 SV=1	3e-22	CAC	20	276	295
F2D1W4Z01EOU7V.l.qr.1	KNAP3_MALDO (sp|O04136) Homeobox protein knotted-1-like 3 OS=Malus domestica PE=2 SV=1	3e-22	CAA	25	294	318
F2D1W4Z01A6HIG.l.qr.1	nil	nil	AT	19	196	214
F2D1W4Z01BLAIC.l.qr.1	nil	nil	AT	26	48	73
F2D1W4Z01BLAIC.l.qr.1	nil	nil	TG	20	73	92
F2D1W4Z01BLAIC.l.qr.1	nil	nil	GT	15	100	114
F2D1W4Z01BLAIC.l.qr.1	nil	nil	GT	11	120	130
F2D1W4Z01BLAIC.l.qr.1	nil	nil	GAA	15	133	147
F2D1W4Z01DAC11.l.qr.1	nil	nil	AATA	14	219	232
F2D1W4Z01ETV6Y.l.qr.1	CIPK6_ARATH (sp|O65554) CBL-interacting serine/threonine-protein kinase 6 OS=Arabidopsis thaliana GN=CIPK6 PE=1 SV=1	9e-26	AG	28	287	314
F2D1W4Z01B8YFF.l.qr.1	nil	nil	TCTATT	19	419	437
F2D1W4Z01ASL0D.l.qr.1	nil	nil	TC	14	137	150
F2D1W4Z01DN3IY.l.qr.1	nil	nil	TGG	20	52	71
F2D1W4Z01DN3IY.l.qr.1	nil	nil	AT	14	148	161
F2D1W4Z01DN3IY.l.qr.1	nil	nil	AAG	18	237	254
F2D1W4Z01BRPUF.l.qr.1	nil	nil	TC	20	43	62
F2D1W4Z01A2FVZ.l.qr.1	nil	nil	TTC	13	273	285
F2D1W4Z01B2H1H.l.qr.1	nil	nil	CA	17	141	157
F2D1W4Z01ED3YV.l.qr.1	nil	nil	TC	17	122	138
F2D1W4Z01CNK5K.l.qr.1	nil	nil	TC	15	391	405
F2D1W4Z01CDKZK.l.qr.1	nil	nil	CA	11	47	57
F2D1W4Z01CDKZK.l.qr.1	nil	nil	CT	18	57	74
F2D1W4Z01CMGDJ.l.qr.1	nil	nil	AG	30	375	404
F2D1W4Z01A6N5S.l.qr.1	nil	nil	CATA	14	402	415
F2D1W4Z01A6N5S.l.qr.1	nil	nil	GA	34	420	453
F2D1W4Z01A6N5S.l.qr.1	nil	nil	TTTTAC	18	492	509
F2D1W4Z01EU91U.l.qr.1	nil	nil	CA	23	59	81
F2D1W4Z01B0R3E.l.qr.1	PR1F2_ARATH (sp|Q9C889) PRA1 family protein F2 OS=Arabidopsis thaliana GN=PRA1F2 PE=1 SV=1	5e-11	CAA	13	85	97
F2D1W4Z01D549C.l.qr.1	nil	nil	TA	28	259	286
F2D1W4Z01D7AFK.l.qr.1	nil	nil	TG	13	357	369
F2D1W4Z01C5WT6.l.qr.1	nil	nil	AT	20	333	352
F2D1W4Z01EKHGZ.l.qr.1	nil	nil	TC	25	194	218
F2D1W4Z01DHEWK.l.qr.1	nil	nil	CCG	13	57	69
F2D1W4Z01DLD78.l.qr.1	VP321_ARATH (sp|O82197) Vacuolar protein sorting-associated protein 32 homolog 1 OS=Arabidopsis thaliana GN=VPS32.1 PE=2 SV=1	5e-28	CTT	12	172	183
F2D1W4Z01CQFU4.l.qr.1	nil	nil	GCAGAA	22	132	153
F2D1W4Z01BQMW4.l.qr.1	nil	nil	TCTGA	19	30	48
F2D1W4Z01CYHPR.l.qr.1	nil	nil	GA	50	240	289
F2D1W4Z01B0HEH.l.qr.1	ADT1_ARATH (sp|P31167) ADP,ATP carrier protein 1, mitochondrial OS=Arabidopsis thaliana GN=ANT1 PE=1 SV=2	3e-34	GAT	14	7	20
F2D1W4Z01B1BSK.l.qr.1	nil	nil	TGC	14	105	118
F2D1W4Z01AOYJ8.l.qr.1	nil	nil	TC	13	442	454
F2D1W4Z01C9ITM.l.qr.1	nil	nil	ATAAA	21	25	45
F2D1W4Z01ERKFR.l.qr.1	nil	nil	TG	13	63	75
F2D1W4Z01ERKFR.l.qr.1	nil	nil	TCT	14	399	412
F2D1W4Z01ECL5Y.l.qr.1	nil	nil	GA	12	94	105
F2D1W4Z01EHJXG.l.qr.1	nil	nil	TCG	43	365	407
F2D1W4Z01CIT4Q.l.qr.1	nil	nil	AG	13	411	423
F2D1W4Z01A3T4M.l.qr.1	nil	nil	CT	14	67	80
F2D1W4Z01DH3FY.l.qr.1	nil	nil	TC	12	357	368
F2D1W4Z01DXHVP.l.qr.1	nil	nil	TTCTTG	29	109	137
F2D1W4Z01DXHVP.l.qr.1	nil	nil	TG	13	177	189
F2D1W4Z01B2N6Z.l.qr.1	nil	nil	TG	12	211	222
F2D1W4Z01B2N6Z.l.qr.1	nil	nil	GA	29	224	252
F2D1W4Z01EXCHN.l.qr.1	nil	nil	AT	23	17	39
F2D1W4Z01ENP58.l.qr.1	nil	nil	AG	29	415	443
F2D1W4Z01ALBZV.l.qr.1	nil	nil	CT	25	64	88
F2D1W4Z01D33CQ.l.qr.1	nil	nil	AT	27	446	472
F2D1W4Z01D77SR.l.qr.1	1433_PEA (sp|P46266) 14-3-3-like protein OS=Pisum sativum PE=2 SV=1	1e-17	GCA	15	139	153
F2D1W4Z01AUWWR.l.qr.1	nil	nil	CT	12	124	135
F2D1W4Z01DYK8J.l.qr.1	nil	nil	AC	11	35	45
F2D1W4Z01DYK8J.l.qr.1	nil	nil	TC	12	48	59
F2D1W4Z01EXLBO.l.qr.1	nil	nil	AATA	14	279	292
F2D1W4Z01EXLBO.l.qr.1	nil	nil	TA	17	311	327
F2D1W4Z01ARDHU.l.qr.1	nil	nil	CT	27	64	90
F2D1W4Z01BMUL4.l.qr.1	EF1D1_ORYSJ (sp|Q40680) Elongation factor 1-delta 1 OS=Oryza sativa subsp. japonica GN=Os07g0614500 PE=2 SV=3	2e-16	CAT	19	261	279
F2D1W4Z01B30ER.l.qr.1	nil	nil	TC	17	112	128
F2D1W4Z01BUAQ9.l.qr.1	nil	nil	AT	24	93	116
F2D1W4Z01AI4VY.l.qr.1	nil	nil	CCA	12	177	188
F2D1W4Z01AI4VY.l.qr.1	nil	nil	CCA	17	393	409
F2D1W4Z01BCX1J.l.qr.1	nil	nil	AG	15	86	100
F2D1W4Z01BCX1J.l.qr.1	nil	nil	TTTAT	17	150	166
F2D1W4Z01BCX1J.l.qr.1	nil	nil	GCCGCA	21	475	495
F2D1W4Z01CWZJZ.l.qr.1	nil	nil	TG	11	446	456
F2D1W4Z01EG8T7.l.qr.1	nil	nil	TTCTT	15	170	184
F2D1W4Z01BBETE.l.qr.1	nil	nil	ACAGCC	24	189	212
F2D1W4Z01AD7Y6.l.qr.1	nil	nil	TTC	12	28	39
F2D1W4Z01AOR6W.l.qr.1	nil	nil	AG	13	379	391
F2D1W4Z01D1EST.l.qr.1	RSSA_SOYBN (sp|O22518) 40S ribosomal protein SA OS=Glycine max PE=2 SV=1	5e-10	AAG	14	188	201
F2D1W4Z01CQZG2.l.qr.1	nil	nil	AG	15	34	48
F2D1W4Z01EN2F5.l.qr.1	nil	nil	AG	23	71	93
F2D1W4Z01AWCU4.l.qr.1	nil	nil	CTT	12	91	102
F2D1W4Z01EYCAM.l.qr.1	nil	nil	GAC	14	156	169
F2D1W4Z01EYCAM.l.qr.1	nil	nil	GAT	14	177	190
F2D1W4Z01DPDS1.l.qr.1	nil	nil	AG	28	271	298
F2D1W4Z01DWP9F.l.qr.1	nil	nil	TGCA	14	81	94
F2D1W4Z01EUCLZ.l.qr.1	nil	nil	CT	12	89	100
F2D1W4Z01BIDOS.l.qr.1	nil	nil	TTGCA	20	322	341
F2D1W4Z01BPR1N.l.qr.1	Y1689_ARATH (sp|Q8RXL8) Uncharacterized membrane protein At1g06890 OS=Arabidopsis thaliana GN=At1g06890 PE=1 SV=1	1e-10	ATT	12	234	245
F2D1W4Z01C3FZM.l.qr.1	nil	nil	TA	30	205	234
F2D1W4Z01EDIB8.l.qr.1	nil	nil	CT	20	20	39
F2D1W4Z01AYWZO.l.qr.1	nil	nil	TC	14	27	40
F2D1W4Z01AYWZO.l.qr.1	nil	nil	GTGTGG	18	443	460
F2D1W4Z01DRVU1.l.qr.1	nil	nil	TC	17	94	110
F2D1W4Z01BQJLL.l.qr.1	nil	nil	TGTTTG	33	103	135
F2D1W4Z01BVDAM.l.qr.1	nil	nil	TTTA	19	120	138
F2D1W4Z01CX7AH.l.qr.1	nil	nil	AG	31	152	182
F2D1W4Z01CQ0YW.l.qr.1	CAPA_PSEFR (sp|P72188) Cold shock protein capA (Fragment) OS=Pseudomonas fragi GN=capA PE=2 SV=1	2e-12	AG	15	20	34
F2D1W4Z01CQ0YW.l.qr.1	CAPA_PSEFR (sp|P72188) Cold shock protein capA (Fragment) OS=Pseudomonas fragi GN=capA PE=2 SV=1	2e-12	AC	11	83	93
F2D1W4Z01CQ0YW.l.qr.1	CAPA_PSEFR (sp|P72188) Cold shock protein capA (Fragment) OS=Pseudomonas fragi GN=capA PE=2 SV=1	2e-12	GGC	14	467	480
F2D1W4Z01DUCQ8.l.qr.1	nil	nil	TC	18	88	105
F2D1W4Z01C15KN.l.qr.1	nil	nil	GA	12	214	225
F2D1W4Z01EXEMF.l.qr.1	ERA_CLOBM (sp|B1KZM3) GTP-binding protein era homolog OS=Clostridium botulinum (strain Loch Maree / Type A3) GN=era PE=3 SV=1	8e-08	ATT	12	456	467
F2D1W4Z01CAZYQ.l.qr.1	nil	nil	AT	12	1	12
F2D1W4Z01B8MFH.l.qr.1	nil	nil	CT	13	167	179
F2D1W4Z01C8Y9W.l.qr.1	nil	nil	TC	17	156	172
F2D1W4Z01C8Y9W.l.qr.1	nil	nil	TCT	12	278	289
F2D1W4Z01CKZZS.l.qr.1	nil	nil	AT	28	68	95
F2D1W4Z01DVIBG.l.qr.1	nil	nil	ATA	26	76	101
F2D1W4Z01AJYAE.l.qr.1	nil	nil	AG	28	34	61
F2D1W4Z01EPJTJ.l.qr.1	nil	nil	AGA	20	161	180
F2D1W4Z01EPJTJ.l.qr.1	nil	nil	CAG	13	213	225
F2D1W4Z01EQST2.l.qr.1	RB27C_DROME (sp|P48809) Heterogeneous nuclear ribonucleoprotein 27C OS=Drosophila melanogaster GN=Hrb27C PE=1 SV=2	7e-13	TGG	18	440	457
F2D1W4Z01DXYE5.l.qr.1	KC1D_ARATH (sp|P42158) Casein kinase I isoform delta-like OS=Arabidopsis thaliana GN=At4g26100 PE=2 SV=2	1e-39	ATCTGA	18	140	157
F2D1W4Z01BWMP2.l.qr.1	nil	nil	TC	21	48	68
F2D1W4Z01EVND8.l.qr.1	nil	nil	CTCC	13	253	265
F2D1W4Z01D56OY.l.qr.1	nil	nil	GAGGT	15	132	146
F2D1W4Z01A6BQ9.l.qr.1	nil	nil	CT	21	85	105
F2D1W4Z01CYUB0.l.qr.1	nil	nil	AACCAA	18	72	89
F2D1W4Z01DOQTY.l.qr.1	nil	nil	AG	25	197	221
F2D1W4Z01CHDTY.l.qr.1	nil	nil	TTA	12	448	459
F2D1W4Z01A5DEG.l.qr.1	nil	nil	ATC	14	110	123
F2D1W4Z01A5DEG.l.qr.1	nil	nil	ATT	12	122	133
F2D1W4Z01BEDCT.l.qr.1	nil	nil	GGAGA	27	263	289
F2D1W4Z01A78NV.l.qr.1	nil	nil	AAC	14	44	57
F2D1W4Z01EB908.l.qr.1	nil	nil	AT	11	8	18
F2D1W4Z01EB908.l.qr.1	nil	nil	AATC	13	205	217
F2D1W4Z01A1BHW.l.qr.1	nil	nil	ACC	18	170	187
F2D1W4Z01AKSCG.l.qr.1	nil	nil	TC	14	86	99
F2D1W4Z01AKSCG.l.qr.1	nil	nil	CA	31	99	129
F2D1W4Z01EPEX0.l.qr.1	nil	nil	TC	11	83	93
F2D1W4Z01BVAB8.l.qr.1	nil	nil	AT	11	91	101
F2D1W4Z01BVAB8.l.qr.1	nil	nil	ACAT	13	109	121
F2D1W4Z01BVAB8.l.qr.1	nil	nil	AT	20	119	138
F2D1W4Z01CP8SH.l.qr.1	SKIP3_ARATH (sp|Q9FV02) F-box protein SKIP3 OS=Arabidopsis thaliana GN=SKIP3 PE=1 SV=2	1e-08	GA	12	245	256
F2D1W4Z01DMPSV.l.qr.1	nil	nil	TAT	13	56	68
F2D1W4Z01ER9T4.l.qr.1	nil	nil	AT	33	291	323
F2D1W4Z01ER9T4.l.qr.1	nil	nil	AG	11	327	337
F2D1W4Z01D4ZYS.l.qr.1	nil	nil	TAT	20	393	412
F2D1W4Z01D4ZYS.l.qr.1	nil	nil	TTACG	64	414	477
F2D1W4Z01DHDGF.l.qr.1	nil	nil	AAC	12	98	109
F2D1W4Z01DHDGF.l.qr.1	nil	nil	GTT	12	138	149
F2D1W4Z01DHDGF.l.qr.1	nil	nil	AAC	12	188	199
F2D1W4Z01AG0JJ.l.qr.1	nil	nil	CT	12	24	35
F2D1W4Z01AG0JJ.l.qr.1	nil	nil	CT	23	53	75
F2D1W4Z01DPCFC.l.qr.1	nil	nil	TC	28	100	127
F2D1W4Z01EPVLS.l.qr.1	nil	nil	AAAT	15	204	218
F2D1W4Z01EBVCW.l.qr.1	nil	nil	CT	13	36	48
F2D1W4Z01B2HF6.l.qr.1	nil	nil	AT	34	255	288
F2D1W4Z01C9IYO.l.qr.1	nil	nil	CTC	16	40	55
F2D1W4Z01C9IYO.l.qr.1	nil	nil	TGCCGG	23	98	120
F2D1W4Z01DG2Q7.l.qr.1	GDL67_ARATH (sp|Q9SVU5) GDSL esterase/lipase At4g28780 OS=Arabidopsis thaliana GN=At4g28780 PE=2 SV=1	7e-13	TAT	12	260	271
F2D1W4Z01ETWNQ.l.qr.1	nil	nil	AG	21	92	112
F2D1W4Z01CHAL3.l.qr.1	nil	nil	CTA	16	433	448
F2D1W4Z01BZAA6.l.qr.1	nil	nil	TCT	16	135	150
F2D1W4Z01BANQW.l.qr.1	nil	nil	AAAT	19	119	137
F2D1W4Z01CQO2U.l.qr.1	nil	nil	AC	16	205	220
F2D1W4Z01DHVOZ.l.qr.1	nil	nil	ACCCGA	24	194	217
F2D1W4Z01D3J22.l.qr.1	U496A_ARATH (sp|Q9SYZ7) UPF0496 protein At4g34320 OS=Arabidopsis thaliana GN=At4g34320 PE=1 SV=1	1e-05	TA	25	251	275
F2D1W4Z01BLVP8.l.qr.1	GRP2_ARATH (sp|Q9SVM8) Glycine-rich RNA-binding protein 2, mitochondrial OS=Arabidopsis thaliana GN=GRP2 PE=1 SV=1	5e-11	TGG	25	408	432
F2D1W4Z01AMWF6.l.qr.1	nil	nil	AGAA	13	201	213
F2D1W4Z01A4ADG.l.qr.1	nil	nil	TTTC	14	94	107
F2D1W4Z01A4ADG.l.qr.1	nil	nil	AT	12	110	121
F2D1W4Z01EJ51F.l.qr.1	Y5957_ARATH (sp|Q9FKA5) Uncharacterized protein At5g39570 OS=Arabidopsis thaliana GN=At5g39570 PE=1 SV=1	7e-13	TGA	18	392	409
F2D1W4Z01DQ0PW.l.qr.1	nil	nil	AG	12	186	197
F2D1W4Z01A67ZB.l.qr.1	nil	nil	ACT	26	124	149
F2D1W4Z01BB288.l.qr.1	nil	nil	TCTTCG	19	99	117
F2D1W4Z01ELZ66.l.qr.1	nil	nil	TA	21	140	160
F2D1W4Z01CV55B.l.qr.1	nil	nil	CAGAGC	28	294	321
F2D1W4Z01CV55B.l.qr.1	nil	nil	AGC	14	322	335
F2D1W4Z01DDFJ3.l.qr.1	nil	nil	TTTTGC	23	117	139
F2D1W4Z01CHS72.l.qr.1	nil	nil	TGG	15	112	126
F2D1W4Z01EZB3O.l.qr.1	nil	nil	TA	16	372	387
F2D1W4Z01AXY7T.l.qr.1	nil	nil	ATT	16	89	104
F2D1W4Z01EQAUK.l.qr.1	PMA1_NICPL (sp|Q08435) Plasma membrane ATPase 1 OS=Nicotiana plumbaginifolia GN=PMA1 PE=2 SV=1	8e-50	TCCT	14	148	161
F2D1W4Z01ESEDY.l.qr.1	nil	nil	CTT	22	100	121
F2D1W4Z01EZ04T.l.qr.1	nil	nil	GAGAAA	28	78	105
F2D1W4Z01D12W8.l.qr.1	nil	nil	AG	34	175	208
F2D1W4Z01D65XR.l.qr.1	RNF5_HUMAN (sp|Q99942) E3 ubiquitin-protein ligase RNF5 OS=Homo sapiens GN=RNF5 PE=1 SV=1	7e-12	CT	12	79	90
F2D1W4Z01DPD2C.l.qr.1	nil	nil	TC	27	76	102
F2D1W4Z01DO67G.l.qr.1	nil	nil	AT	20	89	108
F2D1W4Z01C4Q10.l.qr.1	nil	nil	CT	15	24	38
F2D1W4Z01CLDRB.l.qr.1	nil	nil	CGA	16	54	69
F2D1W4Z01BW7OW.l.qr.1	nil	nil	CT	17	93	109
F2D1W4Z01C30AJ.l.qr.1	nil	nil	CTAG	16	52	67
F2D1W4Z01C30AJ.l.qr.1	nil	nil	GAA	17	89	105
F2D1W4Z01C30AJ.l.qr.1	nil	nil	CTAG	14	286	299
F2D1W4Z01CYWXP.l.qr.1	nil	nil	AG	23	77	99
F2D1W4Z01BR6I3.l.qr.1	nil	nil	ACCCTC	22	32	53
F2D1W4Z01BR6I3.l.qr.1	nil	nil	CACCCA	24	49	72
F2D1W4Z01BR6I3.l.qr.1	nil	nil	CCA	12	106	117
F2D1W4Z01CASG3.l.qr.1	nil	nil	AGTAAT	19	288	306
F2D1W4Z01A8FM1.l.qr.1	nil	nil	CGC	13	79	91
F2D1W4Z01EZNFB.l.qr.1	nil	nil	CT	14	145	158
F2D1W4Z01ALLE9.l.qr.1	nil	nil	GGTGGC	19	193	211
F2D1W4Z01C0QIE.l.qr.1	nil	nil	CCA	15	33	47
F2D1W4Z01C0QIE.l.qr.1	nil	nil	CCA	12	113	124
F2D1W4Z01D331K.l.qr.1	nil	nil	CTC	13	111	123
F2D1W4Z01C73QI.l.qr.1	nil	nil	AG	13	98	110
F2D1W4Z01AFME0.l.qr.1	nil	nil	TTC	18	160	177
F2D1W4Z01AFME0.l.qr.1	nil	nil	GTC	22	211	232
F2D1W4Z01AFME0.l.qr.1	nil	nil	GTC	13	244	256
F2D1W4Z01EQMSU.l.qr.1	nil	nil	ACA	13	220	232
F2D1W4Z01B2YTZ.l.qr.1	nil	nil	TTTA	14	139	152
F2D1W4Z01B2YTZ.l.qr.1	nil	nil	TTA	17	148	164
F2D1W4Z01EV0RL.l.qr.1	nil	nil	GA	11	103	113
F2D1W4Z01BFS45.l.qr.1	nil	nil	AAT	17	55	71
F2D1W4Z01AIHLY.l.qr.1	nil	nil	AT	16	408	423
F2D1W4Z01EYQW8.l.qr.1	nil	nil	CTG	13	394	406
F2D1W4Z01EC8G5.l.qr.1	nil	nil	AG	11	113	123
F2D1W4Z01EYYGP.l.qr.1	nil	nil	CAA	13	91	103
F2D1W4Z01DQLH6.l.qr.1	nil	nil	AC	13	134	146
F2D1W4Z01EQVDP.l.qr.1	nil	nil	CATA	15	97	111
F2D1W4Z01ESB3T.l.qr.1	nil	nil	AAG	13	191	203
F2D1W4Z01EQP7S.l.qr.1	nil	nil	AC	13	193	205
F2D1W4Z01EQP7S.l.qr.1	nil	nil	AT	18	205	222
F2D1W4Z01B84F4.l.qr.1	nil	nil	CT	12	54	65
F2H13RQ01EL4QT.l.qr.1	nil	nil	ATG	15	47	61
F2H13RQ01EL4QT.l.qr.1	nil	nil	GATG	18	58	75
F2H13RQ01DFSWZ.l.qr.1	nil	nil	AG	26	70	95
F2H13RQ01CZMMV.l.qr.1	nil	nil	AG	21	16	36
F2H13RQ01BBRX1.l.qr.1	nil	nil	AG	12	36	47
F2H13RQ01BBRX1.l.qr.1	nil	nil	ATG	17	105	121
F2H13RQ01B326A.l.qr.1	CYSPL_SOLLC (sp|P20721) Low-temperature-induced cysteine proteinase (Fragment) OS=Solanum lycopersicum PE=2 SV=1	3e-13	CCA	14	1	14
F2H13RQ01EVK5U.l.qr.1	nil	nil	CT	16	73	88
F2H13RQ01D521X.l.qr.1	nil	nil	AAAGAC	28	31	58
F2H13RQ01CGYZZ.l.qr.1	nil	nil	CCT	17	224	240
F2H13RQ01D93AD.l.qr.1	nil	nil	AG	18	55	72
F2H13RQ01CB4PD.l.qr.1	nil	nil	TGG	12	82	93
F2H13RQ01DJBXU.l.qr.1	nil	nil	GT	20	100	119
F2H13RQ01ESNP6.l.qr.1	nil	nil	TGC	14	89	102
F2H13RQ01B2VAV.l.qr.1	nil	nil	TGG	22	64	85
F2H13RQ01D16YR.l.qr.1	nil	nil	TTTAC	18	93	110
F2H13RQ01BFQTC.l.qr.1	nil	nil	TA	12	14	25
F2H13RQ01CX8W7.l.qr.1	PAQR3_MOUSE (sp|Q6TCG8) Progestin and adipoQ receptor family member 3 OS=Mus musculus GN=Paqr3 PE=2 SV=1	1e-10	GAA	12	116	127
F2H13RQ01A87AC.l.qr.1	nil	nil	TGG	12	113	124
F2H13RQ01A87AC.l.qr.1	nil	nil	GGA	16	123	138
F2H13RQ01EPR2K.l.qr.1	nil	nil	GGT	13	403	415
F2H13RQ01DRRGZ.l.qr.1	nil	nil	AACAA	31	38	68
F2H13RQ01CLA4G.l.qr.1	nil	nil	TGA	25	83	107
F2H13RQ01CLA4G.l.qr.1	nil	nil	GAT	14	121	134
F2H13RQ01AUT1W.l.qr.1	nil	nil	TCA	15	1	15
F2H13RQ01EYIV5.l.qr.1	nil	nil	GTG	12	200	211
F2H13RQ01DCVAH.l.qr.1	nil	nil	TTC	15	49	63
F2H13RQ01D21XO.l.qr.1	nil	nil	GAA	23	240	262
F2H13RQ01D21XO.l.qr.1	nil	nil	GAC	14	267	280
F2H13RQ01AW06M.l.qr.1	nil	nil	AGAT	17	13	29
F2H13RQ01AW06M.l.qr.1	nil	nil	TG	28	108	135
F2H13RQ01BCIVP.l.qr.1	nil	nil	GAA	13	86	98
F2H13RQ01AEL5V.l.qr.1	nil	nil	AG	21	48	68
F2H13RQ01ET2BR.l.qr.1	nil	nil	CAC	13	58	70
F2H13RQ01BQS2A.l.qr.1	QUA1_ARATH (sp|Q9LSG3) Glycosyltransferase QUASIMODO1 OS=Arabidopsis thaliana GN=QUA1 PE=1 SV=1	8e-17	TCT	14	439	452
F2H13RQ01EE9YA.l.qr.1	nil	nil	TGT	12	120	131
F2H13RQ01EQPFO.l.qr.1	nil	nil	AT	26	166	191
F2H13RQ01CQFHS.l.qr.1	nil	nil	AT	16	112	127
F2H13RQ01A6D6I.l.qr.1	nil	nil	TGTTGC	20	254	273
F2H13RQ01A6D6I.l.qr.1	nil	nil	TGCTGG	21	269	289
F2H13RQ01CY9Q6.l.qr.1	nil	nil	CCA	14	15	28
F2H13RQ01C06HA.l.qr.1	nil	nil	AAG	12	152	163
F2H13RQ01BM53N.l.qr.1	nil	nil	CT	11	55	65
F2H13RQ01BVNKF.l.qr.1	nil	nil	AAAAAT	19	484	502
F2H13RQ01EN28M.l.qr.1	nil	nil	TC	23	215	237
F2H13RQ01EN28M.l.qr.1	nil	nil	TC	15	391	405
F2H13RQ01BWKCC.l.qr.1	nil	nil	TA	24	120	143
F2H13RQ01EOA07.l.qr.1	nil	nil	CT	11	25	35
F2H13RQ01EOA07.l.qr.1	nil	nil	CT	11	132	142
F2H13RQ01EWUVP.l.qr.1	nil	nil	CGGTGG	18	211	228
F2H13RQ01EWUVP.l.qr.1	nil	nil	GGC	20	245	264
F2H13RQ01EWUVP.l.qr.1	nil	nil	GGCGGT	18	260	277
F2H13RQ01EUEI6.l.qr.1	nil	nil	ATGGGT	22	3	24
F2H13RQ01C095R.l.qr.1	CB26_PETSP (sp|P12062) Chlorophyll a-b binding protein 37, chloroplastic OS=Petunia sp. GN=CAB37 PE=3 SV=1	3e-42	AGGA	13	384	396
F2H13RQ01C095R.l.qr.1	CB26_PETSP (sp|P12062) Chlorophyll a-b binding protein 37, chloroplastic OS=Petunia sp. GN=CAB37 PE=3 SV=1	3e-42	TC	13	463	475
F2H13RQ01DJKUG.l.qr.1	nil	nil	TG	18	367	384
F2H13RQ01DLT6Q.l.qr.1	nil	nil	TCA	14	69	82
F2H13RQ01D1OG1.l.qr.1	NFYB_MAIZE (sp|P25209) Nuclear transcription factor Y subunit B OS=Zea mays GN=NFY2 PE=2 SV=1	5e-53	CTCCT	18	64	81
F2H13RQ01D1OG1.l.qr.1	NFYB_MAIZE (sp|P25209) Nuclear transcription factor Y subunit B OS=Zea mays GN=NFY2 PE=2 SV=1	5e-53	CT	14	77	90
F2H13RQ01CF5RE.l.qr.1	nil	nil	AG	21	56	76
F2H13RQ01EIEU4.l.qr.1	nil	nil	TA	21	114	134
F2H13RQ01ARE97.l.qr.1	nil	nil	ATT	12	276	287
F2H13RQ01D1WEW.l.qr.1	nil	nil	AGC	12	9	20
F2H13RQ01C56ZD.l.qr.1	Y4115_ARATH (sp|O04616) Uncharacterized protein At4g01150, chloroplastic OS=Arabidopsis thaliana GN=At4g01150 PE=1 SV=1	6e-06	CCA	23	137	159
F2H13RQ01B68F8.l.qr.1	nil	nil	GTGGTT	21	168	188
F2H13RQ01EG2DJ.l.qr.1	nil	nil	TTTA	19	345	363
F2H13RQ01DQ6OA.l.qr.1	nil	nil	CAT	13	55	67
F2H13RQ01CHB9V.l.qr.1	nil	nil	TTGCCA	20	291	310
F2H13RQ01ECV3A.l.qr.1	nil	nil	CAC	12	148	159
F2H13RQ01ECV3A.l.qr.1	nil	nil	CCA	13	176	188
F2H13RQ01ECV3A.l.qr.1	nil	nil	CCA	33	210	242
F2H13RQ01ES9YX.l.qr.1	nil	nil	CT	12	37	48
F2H13RQ01AHFKL.l.qr.1	nil	nil	TGGGT	15	140	154
F2H13RQ01A1YU4.l.qr.1	nil	nil	AATA	18	89	106
F2H13RQ01B6QSE.l.qr.1	nil	nil	TAAAA	20	259	278
F2H13RQ01A91D7.l.qr.1	nil	nil	TA	11	441	451
F2H13RQ01BXJF7.l.qr.1	nil	nil	AG	22	43	64
F2H13RQ01CRFX0.l.qr.1	nil	nil	GGA	19	128	146
F2H13RQ01CJN48.l.qr.1	nil	nil	CTCA	14	60	73
F2H13RQ01DSEUA.l.qr.1	nil	nil	AACCCT	20	286	305
F2H13RQ01COBN5.l.qr.1	PDXT_BACA2 (sp|A7Z0D4) Glutamine amidotransferase subunit pdxT OS=Bacillus amyloliquefaciens (strain FZB42) GN=pdxT PE=3 SV=1	2e-11	TC	13	53	65
F2H13RQ01ENPIV.l.qr.1	RS22_ARATH (sp|Q93VB8) 40S ribosomal protein S2-2 OS=Arabidopsis thaliana GN=RPS2B PE=2 SV=1	4e-10	GAG	12	202	213
F2H13RQ01EIJOL.l.qr.1	nil	nil	CCT	14	117	130
F2H13RQ01CWK4Y.l.qr.1	nil	nil	TGA	13	80	92
F2H13RQ01CFAZ9.l.qr.1	nil	nil	CTT	15	190	204
F2H13RQ01CFAZ9.l.qr.1	nil	nil	CCG	13	213	225
F2H13RQ01CFAZ9.l.qr.1	nil	nil	TCG	12	417	428
F2H13RQ01D1WCG.l.qr.1	nil	nil	AAAT	23	15	37
F2H13RQ01D0UPS.l.qr.1	nil	nil	CCT	12	13	24
F2H13RQ01BMGT3.l.qr.1	nil	nil	TTA	12	99	110
F2H13RQ01BDKD3.l.qr.1	nil	nil	GAGAAA	25	288	312
F2H13RQ01C59TD.l.qr.1	nil	nil	TCCCTA	20	378	397
F2H13RQ01CN3EG.l.qr.1	nil	nil	TCC	23	71	93
F2H13RQ01EIQKJ.l.qr.1	nil	nil	AT	29	206	234
F2H13RQ01BEYQP.l.qr.1	nil	nil	ATAC	13	321	333
F2H13RQ01BEYQP.l.qr.1	nil	nil	AT	26	335	360
F2H13RQ01DG0UQ.l.qr.1	nil	nil	ATC	16	245	260
F2H13RQ01CE32H.l.qr.1	nil	nil	AG	11	219	229
F2H13RQ01DZ3PS.l.qr.1	nil	nil	CT	12	13	24
F2H13RQ01DZ3PS.l.qr.1	nil	nil	AGA	14	26	39
F2H13RQ01DZ3PS.l.qr.1	nil	nil	TTCA	17	71	87
F2H13RQ01DZ3PS.l.qr.1	nil	nil	CGG	13	115	127
F2H13RQ01CZ5DC.l.qr.1	nil	nil	GA	21	82	102
F2H13RQ01B6UQ6.l.qr.1	nil	nil	GCT	20	115	134
F2H13RQ01BWP5H.l.qr.1	nil	nil	AG	19	146	164
F2H13RQ01AEED2.l.qr.1	nil	nil	TCT	13	99	111
F2H13RQ01AJ5UP.l.qr.1	nil	nil	TTGCTG	19	371	389
F2H13RQ01CLSUK.l.qr.1	1433C_TOBAC (sp|P93343) 14-3-3-like protein C OS=Nicotiana tabacum PE=1 SV=1	1e-17	TC	16	196	211
F2H13RQ01CSM0T.l.qr.1	nil	nil	CTTTT	15	300	314
F2H13RQ01DCEOC.l.qr.1	NFYC9_ARATH (sp|Q8L4B2) Nuclear transcription factor Y subunit C-9 OS=Arabidopsis thaliana GN=NFYC9 PE=2 SV=1	1e-18	TCT	13	10	22
F2H13RQ01DPHPT.l.qr.1	nil	nil	CAC	12	167	178
F2H13RQ01DPHPT.l.qr.1	nil	nil	TCT	16	255	270
F2H13RQ01DZMY2.l.qr.1	nil	nil	AT	11	145	155
F2H13RQ01AGXAY.l.qr.1	nil	nil	TTC	14	241	254
F2H13RQ01BSSLR.l.qr.1	nil	nil	CTT	13	50	62
F2H13RQ01BQQUD.l.qr.1	nil	nil	AT	24	224	247
F2H13RQ01BQQUD.l.qr.1	nil	nil	TG	30	247	276
F2H13RQ01EZH6K.l.qr.1	RB1BV_BETVU (sp|Q39433) Ras-related protein RAB1BV OS=Beta vulgaris GN=RAB1BV PE=2 SV=1	2e-08	CA	36	52	87
F2H13RQ01DMDUS.l.qr.1	nil	nil	TGT	17	202	218
F2H13RQ01DMDUS.l.qr.1	nil	nil	TGA	16	217	232
F2H13RQ01DMDUS.l.qr.1	nil	nil	GA	21	344	364
F2H13RQ01DMDUS.l.qr.1	nil	nil	TGTTG	23	467	489
F2H13RQ01B0G44.l.qr.1	nil	nil	CT	11	93	103
F2H13RQ01B0G44.l.qr.1	nil	nil	ATA	18	438	455
F2H13RQ01DQJO4.l.qr.1	nil	nil	AAAT	14	154	167
F2H13RQ01A95KE.l.qr.1	nil	nil	AC	21	30	50
F2H13RQ01BUMJU.l.qr.1	nil	nil	CTA	20	92	111
F2H13RQ01BUMJU.l.qr.1	nil	nil	TCTTCG	18	250	267
F2H13RQ01BUMJU.l.qr.1	nil	nil	ACTG	17	411	427
F2H13RQ01BKUMZ.l.qr.1	nil	nil	TTTC	19	309	327
F2H13RQ01ELD8T.l.qr.1	nil	nil	TCT	12	99	110
F2H13RQ01D5YXR.l.qr.1	nil	nil	TAATT	15	292	306
F2H13RQ01A4YLC.l.qr.1	nil	nil	AT	11	71	81
F2H13RQ01A4YLC.l.qr.1	nil	nil	GCTTT	20	141	160
F2H13RQ01A4YLC.l.qr.1	nil	nil	TA	19	229	247
F2H13RQ01DHEGM.l.qr.1	nil	nil	AG	28	62	89
F2H13RQ01C0TA9.l.qr.1	nil	nil	CA	11	395	405
F2H13RQ01DG7GP.l.qr.1	nil	nil	TC	17	369	385
F2H13RQ01EVJTH.l.qr.1	RS6_ASPOF (sp|Q9M3V8) 40S ribosomal protein S6 OS=Asparagus officinalis GN=rps6 PE=2 SV=1	4e-20	CT	19	254	272
F2H13RQ01EVJTH.l.qr.1	RS6_ASPOF (sp|Q9M3V8) 40S ribosomal protein S6 OS=Asparagus officinalis GN=rps6 PE=2 SV=1	4e-20	TGAG	15	284	298
F2H13RQ01BH1UD.l.qr.1	nil	nil	TCT	12	36	47
F2H13RQ01BGNM6.l.qr.1	nil	nil	TGGTGT	29	441	469
F2H13RQ01DAFE5.l.qr.1	nil	nil	CTG	12	101	112
F2H13RQ01DAFE5.l.qr.1	nil	nil	CT	16	432	447
F2H13RQ01AVDGS.l.qr.1	IAA3_ORYSJ (sp|Q5NB25) Auxin-responsive protein IAA3 OS=Oryza sativa subsp. japonica GN=IAA3 PE=2 SV=1	1e-23	AGA	12	325	336
F2H13RQ01AVDGS.l.qr.1	IAA3_ORYSJ (sp|Q5NB25) Auxin-responsive protein IAA3 OS=Oryza sativa subsp. japonica GN=IAA3 PE=2 SV=1	1e-23	ATG	18	351	368
F2H13RQ01AVDGS.l.qr.1	IAA3_ORYSJ (sp|Q5NB25) Auxin-responsive protein IAA3 OS=Oryza sativa subsp. japonica GN=IAA3 PE=2 SV=1	1e-23	GATG	18	365	382
F2H13RQ01EQDSO.l.qr.1	nil	nil	GGGGT	15	230	244
F2H13RQ01B5QQY.l.qr.1	nil	nil	AAT	12	1	12
F2H13RQ01B5QQY.l.qr.1	nil	nil	AGA	12	148	159
F2H13RQ01B7HDQ.l.qr.1	nil	nil	TTCT	14	18	31
F2H13RQ01CXJSM.l.qr.1	nil	nil	TGC	12	125	136
F2H13RQ01A5U4O.l.qr.1	nil	nil	TCT	16	469	484
F2H13RQ01C7GPX.l.qr.1	nil	nil	AGA	22	182	203
F2H13RQ01C7GPX.l.qr.1	nil	nil	GAA	13	244	256
F2H13RQ01AXQOS.l.qr.1	nil	nil	CACAAT	29	188	216
F2H13RQ01EYRTU.l.qr.1	nil	nil	TGG	13	316	328
F2H13RQ01EYRTU.l.qr.1	nil	nil	TGGTGT	40	444	483
F2H13RQ01DR2OY.l.qr.1	nil	nil	GGA	12	55	66
F2H13RQ01D76SC.l.qr.1	nil	nil	TTGT	13	317	329
F2H13RQ01DMC09.l.qr.1	nil	nil	TGC	14	45	58
F2H13RQ01DMC09.l.qr.1	nil	nil	GGT	16	71	86
F2H13RQ01DMC09.l.qr.1	nil	nil	TGG	25	94	118
F2H13RQ01EJMD5.l.qr.1	nil	nil	AT	28	204	231
F2H13RQ01DIFMT.l.qr.1	nil	nil	TTGAGG	21	254	274
F2H13RQ01ARNIQ.l.qr.1	nil	nil	AAACAC	19	16	34
F2H13RQ01ARNIQ.l.qr.1	nil	nil	CCA	15	227	241
F2H13RQ01ARNIQ.l.qr.1	nil	nil	CAA	16	243	258
F2H13RQ01ETP3J.l.qr.1	nil	nil	TCA	14	229	242
F2H13RQ01CHCJU.l.qr.1	nil	nil	TTAAAT	20	67	86
F2H13RQ01BAK71.l.qr.1	nil	nil	CAAAA	15	17	31
F2H13RQ01EWU8F.l.qr.1	DNAJ3_ARATH (sp|Q94AW8) Chaperone protein dnaJ 3 OS=Arabidopsis thaliana GN=ATJ3 PE=1 SV=2	4e-12	GAATA	15	118	132
F2H13RQ01BTZM9.l.qr.1	nil	nil	CGC	12	328	339
F2H13RQ01BA1BL.l.qr.1	nil	nil	GTTGGT	25	112	136
F2H13RQ01DPG2Q.l.qr.1	nil	nil	CTC	12	471	482
F2H13RQ01CGK5M.l.qr.1	nil	nil	TGG	33	89	121
F2H13RQ01DWLKC.l.qr.1	nil	nil	TTAT	13	355	367
F2H13RQ01DGQEB.l.qr.1	nil	nil	TA	12	113	124
F2H13RQ01EQ9AT.l.qr.1	nil	nil	GA	13	346	358
F2H13RQ01EQ9AT.l.qr.1	nil	nil	GGA	14	423	436
F2H13RQ01CH16L.l.qr.1	nil	nil	TTCTAG	20	69	88
F2H13RQ01ELHDG.l.qr.1	nil	nil	CT	24	55	78
F2H13RQ01ELHDG.l.qr.1	nil	nil	CAT	22	117	138
F2H13RQ01C699Y.l.qr.1	nil	nil	CAG	16	31	46
F2H13RQ01BMSSD.l.qr.1	nil	nil	ATAA	13	282	294
F2H13RQ01DEE9F.l.qr.1	nil	nil	AGA	13	334	346
F2H13RQ01BQ7QV.l.qr.1	STT7_ARATH (sp|Q9S713) Serine/threonine-protein kinase SNT7, chloroplastic OS=Arabidopsis thaliana GN=SNT7 PE=1 SV=1	6e-29	TTTCT	20	406	425
F2H13RQ01DTDH1.l.qr.1	nil	nil	CACCAG	24	145	168
F2H13RQ01BYU2U.l.qr.1	nil	nil	TC	11	75	85
F2H13RQ01CVRM2.l.qr.1	nil	nil	CCAATT	22	90	111
F2H13RQ01CVRM2.l.qr.1	nil	nil	TC	14	118	131
F2H13RQ01BN5JL.l.qr.1	nil	nil	TC	17	117	133
F2H13RQ01CFOOX.l.qr.1	ISU1_KLULA (sp|Q6CRQ9) Iron sulfur cluster assembly protein 1, mitochondrial OS=Kluyveromyces lactis GN=ISU1 PE=3 SV=1	1e-08	CCAC	14	336	349
F2H13RQ01AJX8N.l.qr.1	nil	nil	TG	21	341	361
F2H13RQ01AJX8N.l.qr.1	nil	nil	GA	12	363	374
F2H13RQ01A6P9S.l.qr.1	nil	nil	ATCTA	15	490	504
F2H13RQ01A15A5.l.qr.1	nil	nil	ACA	12	80	91
F2H13RQ01A15A5.l.qr.1	nil	nil	TCA	12	111	122
F2H13RQ01A15A5.l.qr.1	nil	nil	CAA	30	127	156
F2H13RQ01A15A5.l.qr.1	nil	nil	GAC	12	171	182
F2H13RQ01AYMR2.l.qr.1	nil	nil	CT	32	75	106
F2H13RQ01ADAXC.l.qr.1	SAR1B_BRACM (sp|O04267) GTP-binding protein SAR1B OS=Brassica campestris GN=SAR1B PE=2 SV=1	4e-11	CCTGAG	24	156	179
F2H13RQ01ADAXC.l.qr.1	SAR1B_BRACM (sp|O04267) GTP-binding protein SAR1B OS=Brassica campestris GN=SAR1B PE=2 SV=1	4e-11	AG	35	255	289
F2H13RQ01D9YUN.l.qr.1	nil	nil	GCCC	14	158	171
F2H13RQ01DH8NJ.l.qr.1	nil	nil	GCA	12	68	79
F2H13RQ01E0P26.l.qr.1	nil	nil	AG	13	63	75
F2H13RQ01D49DN.l.qr.1	nil	nil	CTC	13	57	69
F2H13RQ01D49DN.l.qr.1	nil	nil	ACCCTC	22	102	123
F2H13RQ01D49DN.l.qr.1	nil	nil	CACCCA	24	119	142
F2H13RQ01BCB3Q.l.qr.1	nil	nil	TC	18	50	67
F2H13RQ01D5M6M.l.qr.1	nil	nil	AAGAG	15	17	31
F2H13RQ01DKJ9J.l.qr.1	nil	nil	TC	15	447	461
F2H13RQ01CCQY6.l.qr.1	nil	nil	AGAA	13	1	13
F2H13RQ01CKP5F.l.qr.1	nil	nil	AAAACA	23	385	407
F2H13RQ01EXW0U.l.qr.1	nil	nil	AGAC	13	398	410
F2H13RQ01BS80D.l.qr.1	nil	nil	AAG	12	166	177
F2H13RQ01A73N1.l.qr.1	LIP2_ARATH (sp|Q67ZU1) Triacylglycerol lipase 2 OS=Arabidopsis thaliana GN=LIP2 PE=2 SV=1	3e-21	AT	28	147	174
F2H13RQ01CM45B.l.qr.1	nil	nil	TAT	14	45	58
F2H13RQ01BBZTY.l.qr.1	FBK50_ARATH (sp|Q8GXC7) F-box/kelch-repeat protein At3g06240 OS=Arabidopsis thaliana GN=At3g06240 PE=2 SV=1	1e-08	GAA	23	489	511
F2H13RQ01COSLL.l.qr.1	nil	nil	AGA	19	36	54
F2H13RQ01COSLL.l.qr.1	nil	nil	ATC	12	76	87
F2H13RQ01DKK3Z.l.qr.1	nil	nil	AAG	15	106	120
F2H13RQ01CQ89U.l.qr.1	Y1567_ARATH (sp|P0C7P7) Uncharacterized UDP-glucosyltransferase At1g05670 OS=Arabidopsis thaliana GN=At1g05670 PE=2 SV=1	8e-08	TAA	27	173	199
F2H13RQ01AG10M.l.qr.1	nil	nil	TC	17	81	97
F2H13RQ01BGTUA.l.qr.1	nil	nil	ATAC	13	9	21
F2H13RQ01BGTUA.l.qr.1	nil	nil	AT	24	23	46
F2H13RQ01AQLAL.l.qr.1	nil	nil	GAA	14	40	53
F2H13RQ01CHHZN.l.qr.1	nil	nil	CT	20	87	106
F2H13RQ01DO2W3.l.qr.1	nil	nil	AG	11	378	388
F2H13RQ01BE8QZ.l.qr.1	nil	nil	CAT	12	48	59
F2H13RQ01BE8QZ.l.qr.1	nil	nil	TCA	13	89	101
F2H13RQ01BE8QZ.l.qr.1	nil	nil	CAT	12	132	143
F2H13RQ01BE8QZ.l.qr.1	nil	nil	CAT	12	174	185
F2H13RQ01BE8QZ.l.qr.1	nil	nil	CAT	12	267	278
F2H13RQ01B6E6F.l.qr.1	nil	nil	TC	27	385	411
F2H13RQ01EL23V.l.qr.1	nil	nil	CAG	13	174	186
F2H13RQ01EL23V.l.qr.1	nil	nil	AGC	12	208	219
F2H13RQ01D70KQ.l.qr.1	nil	nil	AG	14	342	355
F2H13RQ01D70KQ.l.qr.1	nil	nil	TTTG	13	462	474
F2H13RQ01B8MRD.l.qr.1	nil	nil	TTATT	15	27	41
F2H13RQ01B8MRD.l.qr.1	nil	nil	AT	30	425	454
F2H13RQ01D7B6G.l.qr.1	nil	nil	TTATT	15	165	179
F2H13RQ01DXI4R.l.qr.1	nil	nil	CAA	13	256	268
F2H13RQ01DXI4R.l.qr.1	nil	nil	AGA	12	270	281
F2H13RQ01DXI4R.l.qr.1	nil	nil	ATG	15	296	310
F2H13RQ01DXI4R.l.qr.1	nil	nil	GATG	18	307	324
F2H13RQ01AD07Z.l.qr.1	nil	nil	AAAT	16	8	23
F2H13RQ01E35W0.l.qr.1	nil	nil	TGG	12	514	525
F2H13RQ01DNKLI.l.qr.1	nil	nil	ATA	16	110	125
F2H13RQ01DNKLI.l.qr.1	nil	nil	GAA	16	153	168
F2H13RQ01CGNJV.l.qr.1	DHR18_ARATH (sp|P30185) Dehydrin Rab18 OS=Arabidopsis thaliana GN=RAB18 PE=2 SV=1	1e-06	TA	11	191	201
F2H13RQ01DQ1QF.l.qr.1	nil	nil	AGA	12	379	390
F2H13RQ01DLW6Z.l.qr.1	KPPR_MESCR (sp|P27774) Phosphoribulokinase, chloroplastic OS=Mesembryanthemum crystallinum PE=2 SV=1	4e-36	AG	11	122	132
F2H13RQ01CS1DB.l.qr.1	nil	nil	TTGG	13	122	134
F2H13RQ01CIB3N.l.qr.1	nil	nil	TTGAGA	24	38	61
F2H13RQ01DCAHP.l.qr.1	nil	nil	AG	13	9	21
F2H13RQ01CJG0N.l.qr.1	nil	nil	TTTTC	19	385	403
F2H13RQ01DLA5V.l.qr.1	nil	nil	CT	12	137	148
F2H13RQ01B5NB6.l.qr.1	nil	nil	TA	11	427	437
F2H13RQ01CMAL1.l.qr.1	nil	nil	AC	11	8	18
F2H13RQ01CWXD2.l.qr.1	NC2B_ARATH (sp|P49592) Protein Dr1 homolog OS=Arabidopsis thaliana GN=DR1 PE=2 SV=1	4e-19	ACA	17	126	142
F2H13RQ01CWXD2.l.qr.1	NC2B_ARATH (sp|P49592) Protein Dr1 homolog OS=Arabidopsis thaliana GN=DR1 PE=2 SV=1	4e-19	CTC	22	211	232
F2H13RQ01BUP7F.l.qr.1	nil	nil	TG	17	174	190
F2H13RQ01BN9UY.l.qr.1	nil	nil	GAA	15	207	221
F2H13RQ01DXIDL.l.qr.1	nil	nil	GTT	14	473	486
F2H13RQ01DVE8X.l.qr.1	nil	nil	GAA	18	148	165
F2H13RQ01DVE8X.l.qr.1	nil	nil	AGA	23	172	194
F2H13RQ01DVE8X.l.qr.1	nil	nil	AGT	18	193	210
F2H13RQ01CS2MZ.l.qr.1	nil	nil	TC	19	412	430
F2H13RQ01C5AX8.l.qr.1	FNTA_SOLLC (sp|P93227) Protein farnesyltransferase/geranylgeranyltransferase type-1 subunit alpha OS=Solanum lycopersicum GN=FTA PE=2 SV=1	7e-16	TCAT	14	38	51
F2H13RQ01BVHRU.l.qr.1	nil	nil	ACC	14	333	346
F2H13RQ01CU3H9.l.qr.1	nil	nil	ACTC	13	320	332
F2H13RQ01CU3H9.l.qr.1	nil	nil	TC	19	387	405
F2H13RQ01C60AO.l.qr.1	nil	nil	CAT	12	276	287
F2H13RQ01EVB79.l.qr.1	nil	nil	CAG	12	173	184
F2H13RQ01CKB50.l.qr.1	nil	nil	CA	16	228	243
F2H13RQ01CKB50.l.qr.1	nil	nil	AC	28	244	271
F2H13RQ01CKB50.l.qr.1	nil	nil	ACT	29	270	298
F2H13RQ01CXUNH.l.qr.1	nil	nil	AT	14	442	455
F2H13RQ01A08KM.l.qr.1	nil	nil	AG	14	110	123
F2H13RQ01DWM2M.l.qr.1	nil	nil	TA	26	148	173
F2H13RQ01BPFMD.l.qr.1	nil	nil	AAC	12	3	14
F2H13RQ01ATTZ2.l.qr.1	nil	nil	GAAT	13	56	68
F2H13RQ01AIJS5.l.qr.1	nil	nil	TAT	13	367	379
F2H13RQ01CEPUE.l.qr.1	nil	nil	CAC	19	146	164
F2H13RQ01D57NR.l.qr.1	nil	nil	TAAT	13	77	89
F2H13RQ01D57NR.l.qr.1	nil	nil	TTAT	13	355	367
F2H13RQ01DV3KN.l.qr.1	nil	nil	ATTTT	15	291	305
F2H13RQ01DV3KN.l.qr.1	nil	nil	AG	15	490	504
F2H13RQ01C0U63.l.qr.1	nil	nil	GCT	14	77	90
F2H13RQ01ADG20.l.qr.1	RNH2A_ARATH (sp|Q9SEZ6) Ribonuclease H2 subunit A OS=Arabidopsis thaliana GN=At2g25100 PE=2 SV=2	2e-45	CT	15	373	387
F2H13RQ01AW6LZ.l.qr.1	nil	nil	AG	33	72	104
F2H13RQ01DLQE4.l.qr.1	nil	nil	TATAA	21	85	105
F2H13RQ01AW6SE.l.qr.1	nil	nil	TTTTC	19	474	492
F2H13RQ01AR8B5.l.qr.1	nil	nil	ACA	32	13	44
F2H13RQ01AR8B5.l.qr.1	nil	nil	CAA	34	47	80
F2H13RQ01AR8B5.l.qr.1	nil	nil	CAA	32	83	114
F2H13RQ01AR8B5.l.qr.1	nil	nil	CAA	19	116	134
F2H13RQ01EMGC9.l.qr.1	nil	nil	TA	19	343	361
F2H13RQ01D93AG.l.qr.1	nil	nil	CCCTGG	27	322	348
F2H13RQ01D93AG.l.qr.1	nil	nil	CCTTGA	21	358	378
F2H13RQ01EWSUW.l.qr.1	nil	nil	TAA	18	37	54
F2H13RQ01EWSUW.l.qr.1	nil	nil	ATA	19	57	75
F2H13RQ01B0T3N.l.qr.1	nil	nil	CAT	12	55	66
F2H13RQ01DAWFK.l.qr.1	nil	nil	AC	11	96	106
F2H13RQ01D1HUY.l.qr.1	nil	nil	AAAAG	18	44	61
F2H13RQ01A51CZ.l.qr.1	nil	nil	CAC	15	218	232
F2H13RQ01B7NOL.l.qr.1	nil	nil	TTTTCT	21	23	43
F2H13RQ01BI6YK.l.qr.1	nil	nil	GAT	12	208	219
F2H13RQ01BI6YK.l.qr.1	nil	nil	ATC	14	218	231
F2H13RQ01BI6YK.l.qr.1	nil	nil	AT	16	239	254
F2H13RQ01BI6YK.l.qr.1	nil	nil	TA	23	256	278
F2H13RQ01ECHYN.l.qr.1	nil	nil	TTTGT	15	148	162
F2H13RQ01DV9LL.l.qr.1	CIPKB_ARATH (sp|O22932) CBL-interacting serine/threonine-protein kinase 11 OS=Arabidopsis thaliana GN=CIPK11 PE=1 SV=1	2e-11	TGG	12	231	242
F2H13RQ01DV9LL.l.qr.1	CIPKB_ARATH (sp|O22932) CBL-interacting serine/threonine-protein kinase 11 OS=Arabidopsis thaliana GN=CIPK11 PE=1 SV=1	2e-11	CTC	12	342	353
F2H13RQ01DD84D.l.qr.1	nil	nil	TTGA	14	78	91
F2H13RQ01DTVRQ.l.qr.1	BH060_ARATH (sp|Q3EAI1) Transcription factor bHLH60 OS=Arabidopsis thaliana GN=BHLH60 PE=2 SV=1	4e-12	GA	18	342	359
F2H13RQ01C2ADM.l.qr.1	nil	nil	TC	19	55	73
F2H13RQ01BINCF.l.qr.1	nil	nil	ACA	16	10	25
F2H13RQ01DWOT0.l.qr.1	nil	nil	ACA	15	81	95
F2H13RQ01DWOT0.l.qr.1	nil	nil	TC	25	385	409
F2H13RQ01DKZI0.l.qr.1	nil	nil	AG	14	226	239
F2H13RQ01BIWVY.l.qr.1	nil	nil	TTTA	13	135	147
F2H13RQ01BIWVY.l.qr.1	nil	nil	AT	24	366	389
F2H13RQ01BR226.l.qr.1	nil	nil	TA	21	49	69
F2H13RQ01BR226.l.qr.1	nil	nil	TGA	22	72	93
F2H13RQ01ATG42.l.qr.1	nil	nil	AACACC	24	87	110
F2H13RQ01ATG42.l.qr.1	nil	nil	GAC	17	223	239
F2H13RQ01COF94.l.qr.1	nil	nil	AT	11	78	88
F2H13RQ01B1A73.l.qr.1	ALEU_ARATH (sp|Q8H166) Thiol protease aleurain OS=Arabidopsis thaliana GN=ALEU PE=1 SV=2	8e-52	AG	11	87	97
F2H13RQ01D78DH.l.qr.1	nil	nil	TCGGG	19	33	51
F2H13RQ01D78DH.l.qr.1	nil	nil	AACCC	15	104	118
F2H13RQ01CAU9K.l.qr.1	nil	nil	AC	15	131	145
F2H13RQ01DYN3Y.l.qr.1	ALFC2_ARATH (sp|Q944G9) Probable fructose-bisphosphate aldolase 2, chloroplastic OS=Arabidopsis thaliana GN=FBA2 PE=1 SV=1	3e-17	AGA	12	292	303
F2H13RQ01DYN3Y.l.qr.1	ALFC2_ARATH (sp|Q944G9) Probable fructose-bisphosphate aldolase 2, chloroplastic OS=Arabidopsis thaliana GN=FBA2 PE=1 SV=1	3e-17	ATG	18	318	335
F2H13RQ01DYN3Y.l.qr.1	ALFC2_ARATH (sp|Q944G9) Probable fructose-bisphosphate aldolase 2, chloroplastic OS=Arabidopsis thaliana GN=FBA2 PE=1 SV=1	3e-17	GATG	18	332	349
F2H13RQ01BESMU.l.qr.1	14331_SCHMA (sp|Q26540) 14-3-3 protein homolog 1 OS=Schistosoma mansoni PE=2 SV=1	1e-09	TTCAT	22	21	42
F2H13RQ01CBJR9.l.qr.1	DIN1_RAPSA (sp|P27626) Senescence-associated protein DIN1 OS=Raphanus sativus GN=DIN1 PE=2 SV=1	6e-15	AG	19	307	325
F2H13RQ01CB8DJ.l.qr.1	nil	nil	CCTCAG	31	158	188
F2H13RQ01A2J6W.l.qr.1	nil	nil	TCAA	13	82	94
F2H13RQ01DZ7EJ.l.qr.1	RBM34_HUMAN (sp|P42696) RNA-binding protein 34 OS=Homo sapiens GN=RBM34 PE=1 SV=2	3e-08	ACG	13	138	150
F2H13RQ01EJK39.l.qr.1	UPL4_ARATH (sp|Q9LYZ7) E3 ubiquitin-protein ligase UPL4 OS=Arabidopsis thaliana GN=UPL4 PE=2 SV=1	2e-31	TTTG	15	304	318
F2H13RQ01ASA6R.l.qr.1	nil	nil	TC	35	81	115
F2H13RQ01B881K.l.qr.1	nil	nil	TC	17	88	104
F2H13RQ01EJBIO.l.qr.1	nil	nil	TC	18	121	138
F2H13RQ01CFYXA.l.qr.1	nil	nil	AGC	12	163	174
F2H13RQ01EFFGJ.l.qr.1	nil	nil	GCT	20	90	109
F2H13RQ01D0XPZ.l.qr.1	nil	nil	ATAA	18	59	76
F2H13RQ01D22VB.l.qr.1	nil	nil	AGAAT	17	56	72
F2H13RQ01D22VB.l.qr.1	nil	nil	TGA	20	100	119
F2H13RQ01BK8IZ.l.qr.1	nil	nil	GAGCCA	28	113	140
F2H13RQ01EYY2Q.l.qr.1	nil	nil	AT	25	430	454
F2H13RQ01BCDFP.l.qr.1	nil	nil	ATGGGT	28	189	216
F2H13RQ01BCDFP.l.qr.1	nil	nil	TG	16	390	405
F2H13RQ01CAKMV.l.qr.1	nil	nil	AT	14	452	465
F2H13RQ01CDSX2.l.qr.1	nil	nil	AAAT	23	253	275
F2H13RQ01CM233.l.qr.1	nil	nil	AGA	16	431	446
F2H13RQ01EUSTO.l.qr.1	nil	nil	TATAA	31	397	427
F2H13RQ01AU2Y0.l.qr.1	nil	nil	GA	13	112	124
F2H13RQ01E1Y4H.l.qr.1	nil	nil	GCC	13	278	290
F2H13RQ01DTL2A.l.qr.1	nil	nil	TATC	23	354	376
F2H13RQ01DTL2A.l.qr.1	nil	nil	TAT	15	381	395
F2H13RQ01BDR81.l.qr.1	nil	nil	GATGAC	29	204	232
F2H13RQ01BDR81.l.qr.1	nil	nil	TGA	13	413	425
F2H13RQ01BDR81.l.qr.1	nil	nil	TGA	14	437	450
F2H13RQ01EBZ86.l.qr.1	nil	nil	GA	32	110	141
F2H13RQ01D3ARB.l.qr.1	nil	nil	CCA	13	39	51
F2H13RQ01D3ARB.l.qr.1	nil	nil	TCT	41	66	106
F2H13RQ01EO0Y2.l.qr.1	nil	nil	TTCT	14	15	28
F2H13RQ01EO0Y2.l.qr.1	nil	nil	TA	15	49	63
F2H13RQ01BOO3D.l.qr.1	nil	nil	TG	11	408	418
F2H13RQ01BHQXE.l.qr.1	nil	nil	CAA	13	244	256
F2H13RQ01DUC7Q.l.qr.1	nil	nil	GACGAG	21	1	21
F2H13RQ01ADDDO.l.qr.1	nil	nil	CAGCAC	26	104	129
F2H13RQ01CKXXL.l.qr.1	nil	nil	GTT	13	42	54
F2H13RQ01EVDS5.l.qr.1	nil	nil	ATG	12	132	143
F2H13RQ01EVDS5.l.qr.1	nil	nil	GAC	14	185	198
F2H13RQ01EVDS5.l.qr.1	nil	nil	GAT	14	206	219
F2H13RQ01DKB3Y.l.qr.1	RLA0_SOYBN (sp|P50346) 60S acidic ribosomal protein P0 OS=Glycine max PE=2 SV=1	2e-23	GCT	14	334	347
F2H13RQ01DPMGA.l.qr.1	CIPKB_ARATH (sp|O22932) CBL-interacting serine/threonine-protein kinase 11 OS=Arabidopsis thaliana GN=CIPK11 PE=1 SV=1	1e-11	TGG	12	292	303
F2H13RQ01DPMGA.l.qr.1	CIPKB_ARATH (sp|O22932) CBL-interacting serine/threonine-protein kinase 11 OS=Arabidopsis thaliana GN=CIPK11 PE=1 SV=1	1e-11	CTC	12	403	414
F2H13RQ01DUXXQ.l.qr.1	nil	nil	TTC	20	100	119
F2H13RQ01DUXXQ.l.qr.1	nil	nil	GTTTG	15	296	310
F2H13RQ01AMOS5.l.qr.1	nil	nil	AAATA	18	194	211
F2H13RQ01EC4UP.l.qr.1	nil	nil	GAG	12	108	119
F2H13RQ01A2MVP.l.qr.1	nil	nil	CT	24	23	46
F2H13RQ01A2MVP.l.qr.1	nil	nil	AGA	14	182	195
F2H13RQ01A2MVP.l.qr.1	nil	nil	GAAGA	15	261	275
F2H13RQ01A9527.l.qr.1	nil	nil	GGA	12	11	22
F2H13RQ01APZX0.l.qr.1	nil	nil	TTTTAT	21	39	59
F2H13RQ01APZX0.l.qr.1	nil	nil	TTTTA	15	51	65
F2H13RQ01BZC1C.l.qr.1	nil	nil	CA	15	1	15
F2H13RQ01BZC1C.l.qr.1	nil	nil	CCAGGC	20	143	162
F2H13RQ01BZC1C.l.qr.1	nil	nil	CT	19	231	249
F2H13RQ01EUJX9.l.qr.1	nil	nil	CT	22	17	38
F2H13RQ01AP91S.l.qr.1	nil	nil	TA	24	80	103
F2H13RQ01E2R6W.l.qr.1	nil	nil	AT	24	136	159
F2H13RQ01D6PQ5.l.qr.1	AHM1_ARATH (sp|Q9M3H5) Probable cadmium/zinc-transporting ATPase HMA1, chloroplastic OS=Arabidopsis thaliana GN=HMA1 PE=1 SV=2	2e-10	GACCAC	23	51	73
F2H13RQ01D6PQ5.l.qr.1	AHM1_ARATH (sp|Q9M3H5) Probable cadmium/zinc-transporting ATPase HMA1, chloroplastic OS=Arabidopsis thaliana GN=HMA1 PE=1 SV=2	2e-10	ATC	13	106	118
F2H13RQ01D6PQ5.l.qr.1	AHM1_ARATH (sp|Q9M3H5) Probable cadmium/zinc-transporting ATPase HMA1, chloroplastic OS=Arabidopsis thaliana GN=HMA1 PE=1 SV=2	2e-10	CAC	15	117	131
F2H13RQ01D6PQ5.l.qr.1	AHM1_ARATH (sp|Q9M3H5) Probable cadmium/zinc-transporting ATPase HMA1, chloroplastic OS=Arabidopsis thaliana GN=HMA1 PE=1 SV=2	2e-10	GCT	12	268	279
F2H13RQ01COA1D.l.qr.1	nil	nil	CTC	13	54	66
F2H13RQ01COA1D.l.qr.1	nil	nil	ACCCTC	22	129	150
F2H13RQ01COA1D.l.qr.1	nil	nil	CACCCA	24	146	169
F2H13RQ01COA1D.l.qr.1	nil	nil	CCA	13	251	263
F2H13RQ01DBOI6.l.qr.1	nil	nil	AT	22	421	442
F2H13RQ01B4O1H.l.qr.1	nil	nil	TCT	14	57	70
F2H13RQ01B4O1H.l.qr.1	nil	nil	AAACC	16	94	109
F2H13RQ01ADJS3.l.qr.1	nil	nil	AG	16	73	88
F2H13RQ01EM30B.l.qr.1	nil	nil	CTT	20	287	306
F2H13RQ01AO4QQ.l.qr.1	RL3_NEUCR (sp|P59671) 60S ribosomal protein L3 OS=Neurospora crassa GN=rpl-3 PE=3 SV=1	8e-13	TCT	12	145	156
F2H13RQ01ETBNL.l.qr.1	MKNK1_HUMAN (sp|Q9BUB5) MAP kinase-interacting serine/threonine-protein kinase 1 OS=Homo sapiens GN=MKNK1 PE=1 SV=1	1e-05	TTGT	14	310	323
F2H13RQ01DDQ5M.l.qr.1	ANM11_ARATH (sp|Q9SU94) Probable protein arginine N-methyltransferase 1.1 OS=Arabidopsis thaliana GN=PRMT1.1 PE=1 SV=1	1e-07	GAG	18	10	27
F2H13RQ01BN34S.l.qr.1	CB12_PETHY (sp|P13869) Chlorophyll a-b binding protein, chloroplastic OS=Petunia hybrida PE=2 SV=1	5e-20	AG	19	320	338
F2H13RQ01E3GC2.l.qr.1	nil	nil	AGCT	14	337	350
F2H13RQ01CMRAM.l.qr.1	nil	nil	AG	14	314	327
F2H13RQ01CH05U.l.qr.1	nil	nil	TAT	15	473	487
F2H13RQ01C0QL0.l.qr.1	nil	nil	AG	11	92	102
F2H13RQ01EG6XD.l.qr.1	nil	nil	AG	17	48	64
F2H13RQ01DM795.l.qr.1	nil	nil	TTG	15	94	108
F2H13RQ01DE9LN.l.qr.1	nil	nil	AG	17	295	311
F2H13RQ01E5JWJ.l.qr.1	nil	nil	AG	43	136	178
F2H13RQ01BEH08.l.qr.1	nil	nil	ATCAGC	18	284	301
F2H13RQ01BEH08.l.qr.1	nil	nil	GCAACA	18	344	361
F2H13RQ01BEH08.l.qr.1	nil	nil	ACA	18	370	387
F2H13RQ01BEH08.l.qr.1	nil	nil	CAA	14	405	418
F2H13RQ01BEH08.l.qr.1	nil	nil	CAGCAA	19	427	445
F2H13RQ01CRIW0.l.qr.1	nil	nil	CAG	15	147	161
F2H13RQ01ERQHF.l.qr.1	nil	nil	AT	27	137	163
F2H13RQ01A2LFB.l.qr.1	nil	nil	AATA	15	117	131
F2H13RQ01BRLM7.l.qr.1	nil	nil	AC	15	73	87
F2H13RQ01CABOW.l.qr.1	nil	nil	AATA	15	448	462
F2H13RQ01C31SO.l.qr.1	Y5520_ARATH (sp|Q9ASX5) Uncharacterized aarF domain-containing protein kinase At5g05200, chloroplastic OS=Arabidopsis thaliana GN=At5g05200 PE=1 SV=1	4e-09	AT	11	281	291
F2H13RQ01E0JDA.l.qr.1	P2C11_ARATH (sp|Q8VZN9) Probable protein phosphatase 2C 11 OS=Arabidopsis thaliana GN=At1g43900 PE=2 SV=1	2e-38	ACACGA	22	36	57
F2H13RQ01E0JDA.l.qr.1	P2C11_ARATH (sp|Q8VZN9) Probable protein phosphatase 2C 11 OS=Arabidopsis thaliana GN=At1g43900 PE=2 SV=1	2e-38	AGA	19	67	85
F2H13RQ01E0JDA.l.qr.1	P2C11_ARATH (sp|Q8VZN9) Probable protein phosphatase 2C 11 OS=Arabidopsis thaliana GN=At1g43900 PE=2 SV=1	2e-38	CAC	13	159	171
F2H13RQ01ASSOJ.l.qr.1	nil	nil	AT	12	304	315
F2H13RQ01DZ16A.l.qr.1	nil	nil	CTT	13	29	41
F2H13RQ01DGWJQ.l.qr.1	nil	nil	TTAT	15	100	114
F2H13RQ01E1L1X.l.qr.1	nil	nil	TTG	21	342	362
F2H13RQ01E2X8G.l.qr.1	nil	nil	AT	24	245	268
F2H13RQ01COLS8.l.qr.1	nil	nil	TA	12	443	454
F2H13RQ01C7VZU.l.qr.1	nil	nil	ATG	15	140	154
F2H13RQ01AX3PO.l.qr.1	nil	nil	TA	17	81	97
F2H13RQ01EW23L.l.qr.1	nil	nil	GTGTTG	18	141	158
F2H13RQ01A34RJ.l.qr.1	nil	nil	TGCA	13	98	110
F2H13RQ01BSTOX.l.qr.1	nil	nil	ATC	12	200	211
F2H13RQ01BX2RI.l.qr.1	AOX4_ARATH (sp|Q56X52) Alternative oxidase 4, chloroplastic/chromoplastic OS=Arabidopsis thaliana GN=AOX4 PE=1 SV=2	9e-24	CA	20	98	117
F2H13RQ01DI4TW.l.qr.1	nil	nil	GAT	20	19	38
F2H13RQ01DI4TW.l.qr.1	nil	nil	ATT	14	59	72
F2H13RQ01AH7J5.l.qr.1	BH079_ARATH (sp|Q9LV17) Transcription factor bHLH79 OS=Arabidopsis thaliana GN=BHLH79 PE=2 SV=1	7e-09	CCA	13	440	452
F2H13RQ01ACHJQ.l.qr.1	nil	nil	GA	15	39	53
F2H13RQ01CBV32.l.qr.1	nil	nil	TC	17	122	138
F2H13RQ01ASX5O.l.qr.1	ATL1N_ARATH (sp|Q84W40) RING-H2 finger protein ATL1N OS=Arabidopsis thaliana GN=ATL1N PE=2 SV=2	9e-22	AGT	25	48	72
F2H13RQ01A9C50.l.qr.1	NEP1_NEPGR (sp|Q766C3) Aspartic proteinase nepenthesin-1 OS=Nepenthes gracilis GN=nep1 PE=1 SV=1	4e-11	TTTGC	22	373	394
F2H13RQ01A9C50.l.qr.1	NEP1_NEPGR (sp|Q766C3) Aspartic proteinase nepenthesin-1 OS=Nepenthes gracilis GN=nep1 PE=1 SV=1	4e-11	TTTA	15	409	423
F2H13RQ01A91AH.l.qr.1	nil	nil	TGC	12	175	186
F2H13RQ01DF8UE.l.qr.1	nil	nil	CT	16	184	199
F2H13RQ01BCZ5J.l.qr.1	nil	nil	TTCT	14	90	103
F2H13RQ01C6OQI.l.qr.1	LSM3_MOUSE (sp|P62311) U6 snRNA-associated Sm-like protein LSm3 OS=Mus musculus GN=Lsm3 PE=2 SV=2	8e-17	TTG	15	422	436
F2H13RQ01EJKII.l.qr.1	nil	nil	AGT	13	244	256
F2H13RQ01BJEOP.l.qr.1	nil	nil	GAG	14	132	145
F2H13RQ01CRCK2.l.qr.1	nil	nil	GCG	13	36	48
F2H13RQ01DKBCD.l.qr.1	nil	nil	AAACA	15	219	233
F2H13RQ01BHO9G.l.qr.1	nil	nil	AGC	17	30	46
F2H13RQ01EE2FS.l.qr.1	nil	nil	TGC	15	45	59
F2H13RQ01EE2FS.l.qr.1	nil	nil	ACA	14	87	100
F2H13RQ01BEGKZ.l.qr.1	nil	nil	TGG	15	30	44
F2H13RQ01D71A5.l.qr.1	nil	nil	CCA	15	103	117
F2D1W4Z01BW4G3.l.qr.1	nil	nil	AAAC	18	51	68
F2D1W4Z01A6AMC.l.qr.1	nil	nil	CACAA	21	3	23
F2D1W4Z01A9FDL.l.qr.1	nil	nil	GGT	14	60	73
F2D1W4Z01A9FDL.l.qr.1	nil	nil	GGT	12	84	95
F2D1W4Z01C3RX0.l.qr.1	nil	nil	TTA	17	58	74
F2D1W4Z01BLIXD.l.qr.1	nil	nil	TG	11	92	102
F2D1W4Z01BWVPR.l.qr.1	nil	nil	TC	11	19	29
F2D1W4Z01BYU86.l.qr.1	nil	nil	AAAACC	29	64	92
F2D1W4Z01B2MJ2.l.qr.1	nil	nil	AT	11	2	12
F2D1W4Z01DG59X.l.qr.1	nil	nil	TCT	14	125	138
F2D1W4Z01B3CG5.l.qr.1	nil	nil	GA	20	63	82
F2D1W4Z01AV88H.l.qr.1	nil	nil	TA	14	181	194
F2D1W4Z01DLFQ5.l.qr.1	nil	nil	TAAAA	19	95	113
F2D1W4Z01D946Z.l.qr.1	nil	nil	TTG	15	11	25
F2D1W4Z01CI9OV.l.qr.1	nil	nil	AAG	15	27	41
F2D1W4Z01DK8B0.l.qr.1	nil	nil	ATA	14	23	36
F2D1W4Z01AWFH5.l.qr.1	nil	nil	AAG	12	33	44
F2D1W4Z01BZ9VZ.l.qr.1	nil	nil	CTCAGA	21	41	61
F2D1W4Z01B05F7.l.qr.1	nil	nil	GAC	13	304	316
F2D1W4Z01A415T.l.qr.1	UBIQ_WHEAT (sp|P69326) Ubiquitin OS=Triticum aestivum PE=3 SV=1	4e-32	ATCTG	15	173	187
F2D1W4Z01A415T.l.qr.1	UBIQ_WHEAT (sp|P69326) Ubiquitin OS=Triticum aestivum PE=3 SV=1	4e-32	TTG	15	265	279
F2D1W4Z01C81PV.l.qr.1	nil	nil	AGCAGG	22	197	218
F2D1W4Z01CY9TL.l.qr.1	RGA1_SOLBU (sp|Q7XA42) Putative disease resistance protein RGA1 OS=Solanum bulbocastanum GN=RGA1 PE=2 SV=2	7e-06	TCT	29	278	306
F2D1W4Z01CSACD.l.qr.1	nil	nil	CT	15	400	414
F2D1W4Z01DPLI3.l.qr.1	nil	nil	TTAATT	18	77	94
F2D1W4Z01DPLI3.l.qr.1	nil	nil	CTA	13	287	299
F2D1W4Z01AJTAW.l.qr.1	nil	nil	AGAGC	17	6	22
F2D1W4Z01DTKDZ.l.qr.1	nil	nil	GCT	15	141	155
F2D1W4Z01B1ESZ.l.qr.1	nil	nil	CCACAC	21	84	104
F2D1W4Z01EHLE3.l.qr.1	nil	nil	GTTT	13	279	291
F2D1W4Z01DKTH2.l.qr.1	nil	nil	CAG	35	274	308
F2D1W4Z01DKTH2.l.qr.1	nil	nil	CAA	38	331	368
F2D1W4Z01DKTH2.l.qr.1	nil	nil	CAG	18	373	390
F2D1W4Z01A4N0A.l.qr.1	nil	nil	CT	12	103	114
F2D1W4Z01CCQTI.l.qr.1	nil	nil	CGC	15	55	69
F2D1W4Z01DYZF8.l.qr.1	nil	nil	GCCCAA	18	21	38
F2D1W4Z01AGBB5.l.qr.1	nil	nil	ACC	14	127	140
F2D1W4Z01B88B4.l.qr.1	nil	nil	AAAT	13	16	28
F2D1W4Z01B88B4.l.qr.1	nil	nil	ATA	12	308	319
F2D1W4Z01B88B4.l.qr.1	nil	nil	AATA	13	367	379
F2D1W4Z01DGLR7.l.qr.1	nil	nil	AC	11	24	34
F2D1W4Z01CF6RK.l.qr.1	nil	nil	AC	29	308	336
F2D1W4Z01DQ4LJ.l.qr.1	nil	nil	CTG	17	102	118
F2D1W4Z01DQ4LJ.l.qr.1	nil	nil	GTA	20	135	154
F2D1W4Z01AV597.l.qr.1	nil	nil	CGC	12	64	75
F2D1W4Z01C4HD5.l.qr.1	nil	nil	AG	18	44	61
F2D1W4Z01D3WU1.l.qr.1	nil	nil	TG	13	93	105
F2D1W4Z01A1HNT.l.qr.1	nil	nil	CAAGCC	22	129	150
F2D1W4Z01DMIM6.l.qr.1	nil	nil	AATTT	15	125	139
F2D1W4Z01CS4EI.l.qr.1	nil	nil	GGT	20	208	227
F2D1W4Z01CM5AK.l.qr.1	nil	nil	AC	18	48	65
F2D1W4Z01BAF8T.l.qr.1	nil	nil	CT	15	242	256
F2D1W4Z01BAF8T.l.qr.1	nil	nil	AGG	38	450	487
F2D1W4Z01AZZTZ.l.qr.1	CNG15_ARATH (sp|Q9SL29) Putative cyclic nucleotide-gated ion channel 15 OS=Arabidopsis thaliana GN=CNGC15 PE=2 SV=1	2e-07	AT	18	347	364
F2D1W4Z01A4SEY.l.qr.1	nil	nil	GAA	14	284	297
F2D1W4Z01DBRDM.l.qr.1	OSB4_ARATH (sp|Q9FYJ2) Protein OSB4, chloroplastic OS=Arabidopsis thaliana GN=OSB4 PE=2 SV=1	3e-07	CAA	17	8	24
F2D1W4Z01DBRDM.l.qr.1	OSB4_ARATH (sp|Q9FYJ2) Protein OSB4, chloroplastic OS=Arabidopsis thaliana GN=OSB4 PE=2 SV=1	3e-07	CTCTAT	19	91	109
F2D1W4Z01DBRDM.l.qr.1	OSB4_ARATH (sp|Q9FYJ2) Protein OSB4, chloroplastic OS=Arabidopsis thaliana GN=OSB4 PE=2 SV=1	3e-07	TCA	12	115	126
F2D1W4Z01CEDMV.l.qr.1	nil	nil	TCA	12	290	301
F2D1W4Z01CBG27.l.qr.1	nil	nil	GAT	13	1	13
F2D1W4Z01CBG27.l.qr.1	nil	nil	GATG	18	10	27
F2D1W4Z01CBG27.l.qr.1	nil	nil	AGA	15	376	390
F2D1W4Z01CBG27.l.qr.1	nil	nil	TGA	14	407	420
F2D1W4Z01DH6VG.l.qr.1	nil	nil	GT	12	11	22
F2D1W4Z01C81UX.l.qr.1	nil	nil	AT	18	260	277
F2D1W4Z01D9BML.l.qr.1	nil	nil	ACA	13	144	156
F2D1W4Z01BHM6N.l.qr.1	nil	nil	TA	29	477	505
F2D1W4Z01CNUNG.l.qr.1	ACOX2_ARATH (sp|O65201) Acyl-coenzyme A oxidase 2, peroxisomal OS=Arabidopsis thaliana GN=ACX2 PE=1 SV=2	2e-10	CCCCA	15	213	227
F2D1W4Z01CXH9N.l.qr.1	nil	nil	TC	24	124	147
F2D1W4Z01BQBEV.l.qr.1	nil	nil	CT	14	29	42
F2D1W4Z01BQBEV.l.qr.1	nil	nil	AG	13	155	167
F2D1W4Z01DKDTT.l.qr.1	nil	nil	TCT	15	317	331
F2D1W4Z01D0IQ0.l.qr.1	nil	nil	CTC	16	91	106
F2D1W4Z01CDBI2.l.qr.1	nil	nil	GTG	17	69	85
F2D1W4Z01CIXWX.l.qr.1	nil	nil	TC	11	398	408
F2D1W4Z01DLUCB.l.qr.1	nil	nil	GA	19	138	156
F2D1W4Z01CQKL9.l.qr.1	nil	nil	TGTT	15	18	32
F2D1W4Z01ECKNA.l.qr.1	MUB3_ARATH (sp|Q9SW27) Membrane-anchored ubiquitin-fold protein 3 OS=Arabidopsis thaliana GN=MUB3 PE=1 SV=1	1e-49	TGA	16	461	476
F2D1W4Z01A7KQ2.l.qr.1	nil	nil	CTGG	13	143	155
F2D1W4Z01DA91Q.l.qr.1	nil	nil	AAAT	15	7	21
F2D1W4Z01D40IF.l.qr.1	nil	nil	TA	14	186	199
F2D1W4Z01C5S40.l.qr.1	nil	nil	CCA	12	46	57
F2D1W4Z01C5S40.l.qr.1	nil	nil	CCA	15	133	147
F2D1W4Z01DNLFT.l.qr.1	nil	nil	CT	11	38	48
F2D1W4Z01CAZC9.l.qr.1	nil	nil	CCG	29	31	59
F2D1W4Z01CAZC9.l.qr.1	nil	nil	AGC	23	105	127
F2D1W4Z01CAZC9.l.qr.1	nil	nil	AGCAGT	20	123	142
F2D1W4Z01EICRK.l.qr.1	nil	nil	CCA	12	40	51
F2D1W4Z01EICRK.l.qr.1	nil	nil	CCA	12	88	99
F2D1W4Z01AHXJR.l.qr.1	nil	nil	ATTG	14	398	411
F2D1W4Z01C8N6Y.l.qr.1	nil	nil	CAG	13	204	216
F2D1W4Z01C8N6Y.l.qr.1	nil	nil	CAG	13	231	243
F2D1W4Z01C1O5Z.l.qr.1	nil	nil	ATAC	13	474	486
F2D1W4Z01DW81F.l.qr.1	nil	nil	GGAGCA	22	87	108
F2D1W4Z01EEN8Q.l.qr.1	nil	nil	AG	15	115	129
F2D1W4Z01EEN8Q.l.qr.1	nil	nil	AATTTG	19	278	296
F2D1W4Z01A0FCU.l.qr.1	nil	nil	TGA	15	114	128
F2D1W4Z01BX4G2.l.qr.1	IQD1_ARATH (sp|Q9SF32) Protein IQ-DOMAIN 1 OS=Arabidopsis thaliana GN=IQD1 PE=1 SV=1	3e-11	ACC	16	281	296
F2D1W4Z01CER1U.l.qr.1	nil	nil	GA	11	460	470
F2D1W4Z01CIFHF.l.qr.1	nil	nil	TCATAC	18	66	83
F2D1W4Z01DIMVM.l.qr.1	nil	nil	CAACAC	22	178	199
F2D1W4Z01DY4B8.l.qr.1	nil	nil	GA	15	105	119
F2D1W4Z01AQG9Y.l.qr.1	TCPA_ARATH (sp|P28769) T-complex protein 1 subunit alpha OS=Arabidopsis thaliana GN=CCT1 PE=2 SV=1	1e-06	TAAA	16	164	179
F2D1W4Z01AQG9Y.l.qr.1	TCPA_ARATH (sp|P28769) T-complex protein 1 subunit alpha OS=Arabidopsis thaliana GN=CCT1 PE=2 SV=1	1e-06	AAAT	15	256	270
F2D1W4Z01D3WG0.l.qr.1	nil	nil	TATT	13	329	341
F2D1W4Z01C0OFC.l.qr.1	UCP2_CYPCA (sp|Q9W725) Mitochondrial uncoupling protein 2 OS=Cyprinus carpio GN=ucp2 PE=2 SV=1	6e-11	AGC	12	255	266
F2D1W4Z01CZXF0.l.qr.1	nil	nil	AAG	12	107	118
F2D1W4Z01AKODR.l.qr.1	nil	nil	AT	51	256	306
F2D1W4Z01EBYO7.l.qr.1	nil	nil	CTGA	17	83	99
F2D1W4Z01AU0MR.l.qr.1	nil	nil	TTAAC	15	475	489
F2D1W4Z01B4VFD.l.qr.1	nil	nil	TA	11	422	432
F2D1W4Z01BP30M.l.qr.1	nil	nil	GCC	16	177	192
F2D1W4Z01CSE8L.l.qr.1	nil	nil	GA	11	55	65
F2D1W4Z01CLBON.l.qr.1	nil	nil	GCC	12	102	113
F2D1W4Z01B0RM9.l.qr.1	nil	nil	CTAGAC	18	153	170
F2D1W4Z01CE24K.l.qr.1	RFC3_DICDI (sp|Q54BN3) Probable replication factor C subunit 3 OS=Dictyostelium discoideum GN=rfc3 PE=3 SV=1	7e-42	TCTT	13	43	55
F2D1W4Z01BSEUZ.l.qr.1	nil	nil	GGTGGC	18	12	29
F2D1W4Z01BZVX4.l.qr.1	nil	nil	ACC	15	4	18
F2D1W4Z01CZJL4.l.qr.1	nil	nil	AG	25	21	45
F2D1W4Z01CTSNJ.l.qr.1	nil	nil	TC	16	116	131
F2D1W4Z01A8DYB.l.qr.1	nil	nil	TA	11	39	49
F2D1W4Z01A7SGA.l.qr.1	nil	nil	AG	15	14	28
F2D1W4Z01A7SGA.l.qr.1	nil	nil	AG	15	40	54
F2D1W4Z01D6QCB.l.qr.1	nil	nil	AT	69	185	253
F2D1W4Z01CQP3A.l.qr.1	KPPR_WHEAT (sp|P26302) Phosphoribulokinase, chloroplastic OS=Triticum aestivum PE=2 SV=1	5e-30	CCTTG	18	278	295
F2D1W4Z01CQP3A.l.qr.1	KPPR_WHEAT (sp|P26302) Phosphoribulokinase, chloroplastic OS=Triticum aestivum PE=2 SV=1	5e-30	TC	20	334	353
F2D1W4Z01CQP3A.l.qr.1	KPPR_WHEAT (sp|P26302) Phosphoribulokinase, chloroplastic OS=Triticum aestivum PE=2 SV=1	5e-30	CT	12	355	366
F2D1W4Z01CQP3A.l.qr.1	KPPR_WHEAT (sp|P26302) Phosphoribulokinase, chloroplastic OS=Triticum aestivum PE=2 SV=1	5e-30	CTA	26	365	390
F2D1W4Z01CQP3A.l.qr.1	KPPR_WHEAT (sp|P26302) Phosphoribulokinase, chloroplastic OS=Triticum aestivum PE=2 SV=1	5e-30	ACTTA	15	388	402
F2D1W4Z01CQP3A.l.qr.1	KPPR_WHEAT (sp|P26302) Phosphoribulokinase, chloroplastic OS=Triticum aestivum PE=2 SV=1	5e-30	ACTT	62	407	468
F2D1W4Z01DY3EQ.l.qr.1	nil	nil	CTG	13	326	338
F2D1W4Z01BXM6Z.l.qr.1	nil	nil	TA	24	246	269
F2D1W4Z01CEHS4.l.qr.1	nil	nil	CT	20	331	350
F2D1W4Z01D6MK8.l.qr.1	nil	nil	TTA	13	102	114
F2D1W4Z01D6MK8.l.qr.1	nil	nil	TTC	18	455	472
F2D1W4Z01D0VU4.l.qr.1	nil	nil	AT	30	221	250
F2D1W4Z01DKN6S.l.qr.1	YAB4_ORYSJ (sp|Q6H668) Protein YABBY 4 OS=Oryza sativa subsp. japonica GN=YAB4 PE=2 SV=1	3e-24	GA	16	54	69
F2D1W4Z01DKN6S.l.qr.1	YAB4_ORYSJ (sp|Q6H668) Protein YABBY 4 OS=Oryza sativa subsp. japonica GN=YAB4 PE=2 SV=1	3e-24	AG	13	140	152
F2D1W4Z01AW8S3.l.qr.1	Y5129_ARATH (sp|C0LGT1) Probable LRR receptor-like serine/threonine-protein kinase At5g10290 OS=Arabidopsis thaliana GN=At5g10290 PE=1 SV=1	6e-22	CT	21	234	254
F2D1W4Z01AW8S3.l.qr.1	Y5129_ARATH (sp|C0LGT1) Probable LRR receptor-like serine/threonine-protein kinase At5g10290 OS=Arabidopsis thaliana GN=At5g10290 PE=1 SV=1	6e-22	CA	14	254	267
F2D1W4Z01EF5ZO.l.qr.1	nil	nil	AG	11	35	45
F2D1W4Z01EF5ZO.l.qr.1	nil	nil	AG	33	73	105
F2D1W4Z01DWXP7.l.qr.1	nil	nil	GTT	14	79	92
F2D1W4Z01DWXP7.l.qr.1	nil	nil	GTC	12	91	102
F2D1W4Z01DWXP7.l.qr.1	nil	nil	GA	12	200	211
F2D1W4Z01DWXP7.l.qr.1	nil	nil	TC	17	342	358
F2D1W4Z01DWXP7.l.qr.1	nil	nil	TG	13	419	431
F2D1W4Z01B52VC.l.qr.1	nil	nil	AT	13	34	46
F2D1W4Z01B47SB.l.qr.1	nil	nil	CTC	15	91	105
F2D1W4Z01B6V6G.l.qr.1	XTH9_ARATH (sp|Q8LDW9) Xyloglucan endotransglucosylase/hydrolase protein 9 OS=Arabidopsis thaliana GN=XTH9 PE=2 SV=2	8e-26	TTA	12	58	69
F2D1W4Z01ATDX5.l.qr.1	nil	nil	ATTTC	17	49	65
F2D1W4Z01B2V37.l.qr.1	nil	nil	CGA	12	80	91
F2D1W4Z01BPTFZ.l.qr.1	nil	nil	CT	25	54	78
F2D1W4Z01BPTFZ.l.qr.1	nil	nil	TTCT	13	83	95
F2D1W4Z01ESJ7A.l.qr.1	nil	nil	GAG	12	7	18
F2D1W4Z01DQ7I9.l.qr.1	nil	nil	AT	14	191	204
F2D1W4Z01DQ7I9.l.qr.1	nil	nil	AT	32	244	275
F2D1W4Z01BU1LV.l.qr.1	nil	nil	CTCTCA	19	110	128
F2D1W4Z01BU1LV.l.qr.1	nil	nil	AGAGA	21	440	460
F2D1W4Z01CH9N7.l.qr.1	nil	nil	GCCCA	18	43	60
F2D1W4Z01CH9N7.l.qr.1	nil	nil	GA	20	252	271
F2D1W4Z01EIMEL.l.qr.1	nil	nil	GA	25	272	296
F2D1W4Z01BNGBA.l.qr.1	nil	nil	CT	15	58	72
F2D1W4Z01BNGBA.l.qr.1	nil	nil	AAG	14	114	127
F2D1W4Z01DJOYG.l.qr.1	nil	nil	CA	19	67	85
F2D1W4Z01DJOYG.l.qr.1	nil	nil	TCAC	16	178	193
F2D1W4Z01DJOYG.l.qr.1	nil	nil	CA	14	191	204
F2D1W4Z01DJOYG.l.qr.1	nil	nil	AC	13	242	254
F2D1W4Z01DJOYG.l.qr.1	nil	nil	AT	12	254	265
F2D1W4Z01DML1A.l.qr.1	nil	nil	AT	24	56	79
F2D1W4Z01A78PU.l.qr.1	nil	nil	CAC	12	339	350
F2D1W4Z01BL3T1.l.qr.1	nil	nil	ATA	13	267	279
F2D1W4Z01CNMQA.l.qr.1	G3PC_ANTMA (sp|P25861) Glyceraldehyde-3-phosphate dehydrogenase, cytosolic OS=Antirrhinum majus GN=GAPC PE=2 SV=1	2e-09	AACAA	20	280	299
F2D1W4Z01A9H8H.l.qr.1	nil	nil	TC	23	348	370
F2D1W4Z01BUZMX.l.qr.1	nil	nil	AAT	14	521	534
F2D1W4Z01D9PHW.l.qr.1	nil	nil	CACGGA	28	370	397
F2D1W4Z01CPC1D.l.qr.1	nil	nil	CCATTG	18	220	237
F2D1W4Z01DM2UK.l.qr.1	nil	nil	CT	13	138	150
F2D1W4Z01DX99W.l.qr.1	EXOS7_MOUSE (sp|Q9D0M0) Exosome complex exonuclease RRP42 OS=Mus musculus GN=Exosc7 PE=2 SV=1	8e-19	TCAC	13	7	19
F2D1W4Z01CQ2DM.l.qr.1	nil	nil	AG	15	62	76
F2D1W4Z01CVB71.l.qr.1	nil	nil	GAT	15	383	397
F2D1W4Z01A14V6.l.qr.1	nil	nil	AT	41	221	261
F2D1W4Z01B1WGP.l.qr.1	nil	nil	ATT	14	36	49
F2D1W4Z01B1WGP.l.qr.1	nil	nil	ATA	14	109	122
F2D1W4Z01CUSQU.l.qr.1	nil	nil	AG	23	418	440
F2D1W4Z01C3UAD.l.qr.1	nil	nil	GAGAG	15	304	318
F2D1W4Z01BTUME.l.qr.1	nil	nil	AAAAC	20	96	115
F2D1W4Z01EELVN.l.qr.1	nil	nil	CT	18	288	305
F2D1W4Z01BZBSO.l.qr.1	nil	nil	TA	28	468	495
F2D1W4Z01BY3MB.l.qr.1	nil	nil	AAG	18	494	511
F2D1W4Z01CT5KI.l.qr.1	nil	nil	AAG	12	432	443
F2D1W4Z01D0H2G.l.qr.1	nil	nil	GCA	12	462	473
F2D1W4Z01BSQ8J.l.qr.1	nil	nil	AT	22	382	403
F2D1W4Z01EMS1H.l.qr.1	nil	nil	CT	15	82	96
F2D1W4Z01EMS1H.l.qr.1	nil	nil	TC	21	127	147
F2D1W4Z01DOKJS.l.qr.1	nil	nil	GA	23	61	83
F2D1W4Z01EHM1V.l.qr.1	nil	nil	GGTG	13	385	397
F2D1W4Z01CYU8F.l.qr.1	nil	nil	TTTA	14	272	285
F2D1W4Z01B5OIX.l.qr.1	nil	nil	GAA	12	61	72
F2D1W4Z01B3014.l.qr.1	nil	nil	TG	12	165	176
F2D1W4Z01B2GED.l.qr.1	nil	nil	AAGA	15	35	49
F2D1W4Z01DH07H.l.qr.1	nil	nil	AT	26	381	406
F2D1W4Z01D16WO.l.qr.1	nil	nil	AG	18	361	378
F2D1W4Z01D1UC1.l.qr.1	nil	nil	CCA	14	84	97
F2D1W4Z01CWXUB.l.qr.1	SAHH1_ARATH (sp|O23255) Adenosylhomocysteinase 1 OS=Arabidopsis thaliana GN=SAHH1 PE=1 SV=1	2e-71	GGC	13	271	283
F2D1W4Z01DMUH7.l.qr.1	nil	nil	TC	14	6	19
F2D1W4Z01EAVDB.l.qr.1	nil	nil	GA	16	120	135
F2D1W4Z01EG3X7.l.qr.1	nil	nil	GTCTCA	18	16	33
F2D1W4Z01ARU7C.l.qr.1	nil	nil	GTT	12	2	13
F2D1W4Z01ARU7C.l.qr.1	nil	nil	TGT	18	18	35
F2D1W4Z01A2ZN6.l.qr.1	GDL12_ARATH (sp|Q9FPE4) GDSL esterase/lipase At1g28660 OS=Arabidopsis thaliana GN=At1g28660 PE=2 SV=1	2e-06	TGTTTG	18	316	333
F2D1W4Z01B8HDB.l.qr.1	nil	nil	AAAAT	18	58	75
F2D1W4Z01C9QEQ.l.qr.1	nil	nil	ATG	15	291	305
F2D1W4Z01C9QEQ.l.qr.1	nil	nil	GATG	18	302	319
F2D1W4Z01DZVES.l.qr.1	nil	nil	AGG	12	271	282
F2D1W4Z01DZVES.l.qr.1	nil	nil	CAC	20	329	348
F2D1W4Z01DZVES.l.qr.1	nil	nil	CAC	17	356	372
F2D1W4Z01DZVES.l.qr.1	nil	nil	TTC	12	502	513
F2D1W4Z01BDCFA.l.qr.1	nil	nil	TC	25	73	97
F2D1W4Z01BOMYL.l.qr.1	ROC2_NICSY (sp|Q08937) 29 kDa ribonucleoprotein B, chloroplastic OS=Nicotiana sylvestris PE=2 SV=1	1e-07	TGG	21	474	494
F2D1W4Z01C0714.l.qr.1	ADH3_HORVU (sp|P10848) Alcohol dehydrogenase 3 OS=Hordeum vulgare GN=ADH3 PE=3 SV=1	9e-40	AAAAT	19	275	293
F2D1W4Z01EBB6C.l.qr.1	nil	nil	AGTG	15	281	295
F2D1W4Z01D2FFR.l.qr.1	RLA0_SOYBN (sp|P50346) 60S acidic ribosomal protein P0 OS=Glycine max PE=2 SV=1	7e-28	GCT	14	253	266
F2D1W4Z01AXE3Z.l.qr.1	CADH9_ARATH (sp|P42734) Probable cinnamyl alcohol dehydrogenase 9 OS=Arabidopsis thaliana GN=CAD9 PE=1 SV=2	4e-27	AGG	12	158	169
F2D1W4Z01BLZTQ.l.qr.1	nil	nil	AAAAAT	23	479	501
F2D1W4Z01DFE20.l.qr.1	nil	nil	TTCT	22	81	102
F2D1W4Z01CEF0G.l.qr.1	nil	nil	CGC	22	265	286
F2D1W4Z01A0TFT.l.qr.1	nil	nil	AAC	12	50	61
F2D1W4Z01AOZDY.l.qr.1	COTA_BACSU (sp|P07788) Spore coat protein A OS=Bacillus subtilis GN=cotA PE=1 SV=4	1e-13	TC	11	12	22
F2D1W4Z01A4UU6.l.qr.1	nil	nil	AT	11	223	233
F2D1W4Z01DZ4DC.l.qr.1	RSUA_SHIFL (sp|P0AA46) Ribosomal small subunit pseudouridine synthase A OS=Shigella flexneri GN=rsuA PE=3 SV=1	1e-08	ACCT	13	29	41
F2D1W4Z01APTEB.l.qr.1	nil	nil	AG	11	467	477
F2D1W4Z01DICWV.l.qr.1	nil	nil	AATA	13	288	300
F2D1W4Z01D2E14.l.qr.1	nil	nil	CCG	12	111	122
F2D1W4Z01A3XUA.l.qr.1	nil	nil	AG	15	118	132
F2D1W4Z01A30Y6.l.qr.1	nil	nil	GACTGG	19	329	347
F2D1W4Z01AZQLP.l.qr.1	nil	nil	GCT	14	198	211
F2D1W4Z01ES6RR.l.qr.1	nil	nil	TAAAA	15	71	85
F2D1W4Z01B7XRQ.l.qr.1	nil	nil	TTTTA	18	247	264
F2D1W4Z01B7XRQ.l.qr.1	nil	nil	TTTA	15	258	272
F2D1W4Z01CRFXF.l.qr.1	nil	nil	AGC	19	68	86
F2D1W4Z01C45QM.l.qr.1	nil	nil	ACA	13	41	53
F2D1W4Z01C45QM.l.qr.1	nil	nil	CCCTAA	18	236	253
F2D1W4Z01C8FVR.l.qr.1	nil	nil	AAAT	22	23	44
F2D1W4Z01CSQG5.l.qr.1	nil	nil	GAAAA	24	104	127
F2D1W4Z01EQ0WH.l.qr.1	nil	nil	AGA	17	326	342
F2D1W4Z01AN4MV.l.qr.1	nil	nil	GCAA	13	238	250
F2D1W4Z01AYUKJ.l.qr.1	nil	nil	GA	22	58	79
F2D1W4Z01D7OSH.l.qr.1	nil	nil	TC	25	29	53
F2D1W4Z01D7OSH.l.qr.1	nil	nil	AG	26	111	136
F2D1W4Z01EAOI0.l.qr.1	nil	nil	CT	12	83	94
F2D1W4Z01EAOI0.l.qr.1	nil	nil	AG	11	127	137
F2D1W4Z01BGH87.l.qr.1	G11A_ORYSJ (sp|Q0DCT8) Protein kinase G11A OS=Oryza sativa subsp. japonica GN=Os06g0291600 PE=2 SV=1	2e-26	CTT	33	309	341
F2D1W4Z01AS4IO.l.qr.1	nil	nil	GTGGTT	27	342	368
F2D1W4Z01BCRQB.l.qr.1	GTOMC_ARATH (sp|Q9ZSK1) Tocopherol O-methyltransferase, chloroplastic OS=Arabidopsis thaliana GN=G-TMT PE=2 SV=2	5e-25	TTTCG	17	423	439
F2D1W4Z01A3NUZ.l.qr.1	nil	nil	TTTC	15	280	294
F2D1W4Z01BYF8D.l.qr.1	nil	nil	TC	14	15	28
F2D1W4Z01D07AT.l.qr.1	nil	nil	AGG	15	213	227
F2D1W4Z01A3T11.l.qr.1	nil	nil	AAGTGA	18	487	504
F2D1W4Z01B73II.l.qr.1	nil	nil	AG	11	293	303
F2D1W4Z01D3BBR.l.qr.1	nil	nil	CT	20	313	332
F2D1W4Z01DHB96.l.qr.1	nil	nil	TTTA	15	333	347
F2D1W4Z01CHU0A.l.qr.1	nil	nil	AAG	12	297	308
F2D1W4Z01BQH02.l.qr.1	nil	nil	CCGTCG	19	136	154
F2D1W4Z01BCXNX.l.qr.1	nil	nil	TTC	15	350	364
F2D1W4Z01BCXNX.l.qr.1	nil	nil	TCT	26	366	391
F2D1W4Z01BD51Y.l.qr.1	nil	nil	TC	19	86	104
F2D1W4Z01D3VVX.l.qr.1	nil	nil	GCATAA	20	468	487
F2D1W4Z01BJUM9.l.qr.1	nil	nil	TC	25	309	333
F2D1W4Z01BJUM9.l.qr.1	nil	nil	TA	25	333	357
F2D1W4Z01CLJXT.l.qr.1	nil	nil	ATGT	14	389	402
F2D1W4Z01DTLS4.l.qr.1	nil	nil	CAC	13	84	96
F2D1W4Z01CU2VU.l.qr.1	nil	nil	TA	18	28	45
F2D1W4Z01CU2VU.l.qr.1	nil	nil	AG	19	343	361
F2D1W4Z01BCM5H.l.qr.1	nil	nil	GAG	15	189	203
F2D1W4Z01CJQTR.l.qr.1	nil	nil	CCT	17	205	221
F2D1W4Z01CUCX5.l.qr.1	nil	nil	AGGTGC	19	299	317
F2D1W4Z01EW5P2.l.qr.1	nil	nil	AG	22	42	63
F2D1W4Z01CBLT6.l.qr.1	nil	nil	TC	13	28	40
F2D1W4Z01CBLT6.l.qr.1	nil	nil	AG	15	143	157
F2D1W4Z01CBLT6.l.qr.1	nil	nil	CAC	19	240	258
F2D1W4Z01EI3SI.l.qr.1	nil	nil	CT	15	311	325
F2D1W4Z01B1TK2.l.qr.1	nil	nil	CCTCG	19	87	105
F2D1W4Z01ASEDZ.l.qr.1	nil	nil	AC	34	100	133
F2D1W4Z01DDPQS.l.qr.1	nil	nil	AGCACA	30	358	387
F2D1W4Z01C5853.l.qr.1	nil	nil	AAAT	15	28	42
F2D1W4Z01DQZXB.l.qr.1	nil	nil	CAA	12	192	203
F2D1W4Z01DBHTI.l.qr.1	nil	nil	AG	13	51	63
F2D1W4Z01ARSUX.l.qr.1	nil	nil	TTTC	15	38	52
F2D1W4Z01BD9VP.l.qr.1	nil	nil	GGT	15	450	464
F2D1W4Z01ASANM.l.qr.1	nil	nil	TCA	12	388	399
F2D1W4Z01DDTV8.l.qr.1	nil	nil	ATA	21	36	56
F2D1W4Z01DDTV8.l.qr.1	nil	nil	GTG	12	194	205
F2D1W4Z01A47MM.l.qr.1	nil	nil	TA	12	321	332
F2D1W4Z01A47MM.l.qr.1	nil	nil	TATT	17	368	384
F2D1W4Z01DY35O.l.qr.1	nil	nil	CTG	12	271	282
F2D1W4Z01CLJ1Z.l.qr.1	nil	nil	TATAT	17	449	465
F2D1W4Z01BZAIW.l.qr.1	nil	nil	CT	16	78	93
F2D1W4Z01DVZNX.l.qr.1	nil	nil	GGCTG	15	115	129
F2D1W4Z01EYX0Z.l.qr.1	nil	nil	AG	13	10	22
F2D1W4Z01EAM4T.l.qr.1	nil	nil	GT	13	5	17
F2D1W4Z01BAI1Z.l.qr.1	nil	nil	TAA	12	136	147
F2D1W4Z01BAI1Z.l.qr.1	nil	nil	AAATT	18	312	329
F2D1W4Z01BAI1Z.l.qr.1	nil	nil	AC	21	447	467
F2D1W4Z01BT8EL.l.qr.1	nil	nil	TC	17	266	282
F2D1W4Z01DSHWC.l.qr.1	nil	nil	CAG	12	82	93
F2D1W4Z01AR9QV.l.qr.1	nil	nil	GTTGT	16	85	100
F2D1W4Z01AR9QV.l.qr.1	nil	nil	GGT	15	112	126
F2D1W4Z01DQ9VP.l.qr.1	nil	nil	AC	17	39	55
F2D1W4Z01BA8AF.l.qr.1	nil	nil	GA	15	7	21
F2D1W4Z01BA8AF.l.qr.1	nil	nil	CAATAT	19	142	160
F2D1W4Z01BA8AF.l.qr.1	nil	nil	TTA	14	172	185
F2D1W4Z01BA8AF.l.qr.1	nil	nil	TA	11	186	196
F2D1W4Z01BA8AF.l.qr.1	nil	nil	TAT	14	194	207
F2D1W4Z01BA8AF.l.qr.1	nil	nil	TATTAC	19	203	221
F2D1W4Z01BA8AF.l.qr.1	nil	nil	TAGCT	18	346	363
F2D1W4Z01EVFW1.l.qr.1	nil	nil	AAT	17	248	264
F2D1W4Z01BTLSL.l.qr.1	nil	nil	GA	16	182	197
F2D1W4Z01C9L19.l.qr.1	nil	nil	ACC	15	333	347
F2D1W4Z01C9L19.l.qr.1	nil	nil	CCT	14	350	363
F2D1W4Z01BZ8VD.l.qr.1	nil	nil	GCT	12	181	192
F2D1W4Z01DTO51.l.qr.1	nil	nil	TTAT	13	347	359
F2D1W4Z01EABBG.l.qr.1	nil	nil	TTATT	15	17	31
F2D1W4Z01AP18M.l.qr.1	nil	nil	AG	14	95	108
F2D1W4Z01AP18M.l.qr.1	nil	nil	AG	21	208	228
F2D1W4Z01C1LXK.l.qr.1	nil	nil	ATTA	13	31	43
F2D1W4Z01C1LXK.l.qr.1	nil	nil	AGA	20	112	131
F2D1W4Z01CIV39.l.qr.1	nil	nil	TA	13	18	30
F2D1W4Z01CIV39.l.qr.1	nil	nil	TATG	23	42	64
F2D1W4Z01CIV39.l.qr.1	nil	nil	TA	15	62	76
F2D1W4Z01CIV39.l.qr.1	nil	nil	TATG	19	74	92
F2D1W4Z01AZGPJ.l.qr.1	nil	nil	ATA	19	132	150
F2D1W4Z01C69XR.l.qr.1	nil	nil	AGCAGG	22	318	339
F2D1W4Z01BPZC6.l.qr.1	nil	nil	TA	40	188	227
F2D1W4Z01EKYAF.l.qr.1	nil	nil	AT	30	319	348
F2D1W4Z01DXVAW.l.qr.1	nil	nil	CT	15	378	392
F2D1W4Z01DXVAW.l.qr.1	nil	nil	CT	18	397	414
F2D1W4Z01C6X6R.l.qr.1	nil	nil	AT	15	460	474
F2D1W4Z01EVQTV.l.qr.1	nil	nil	AC	19	119	137
F2D1W4Z01A10P9.l.qr.1	TPC1_BOTFB (sp|A6SL61) Mitochondrial thiamine pyrophosphate carrier 1 OS=Botryotinia fuckeliana (strain B05.10) GN=tpc1 PE=3 SV=1	1e-15	CCT	15	332	346
F2D1W4Z01BBCVQ.l.qr.1	nil	nil	TGGTGT	29	363	391
F2D1W4Z01B73S8.l.qr.1	nil	nil	TGG	12	380	391
F2D1W4Z01B69C2.l.qr.1	nil	nil	ACC	23	180	202
F2D1W4Z01BSYJN.l.qr.1	nil	nil	TC	17	38	54
F2D1W4Z01DBZ2X.l.qr.1	nil	nil	TTAGGG	26	152	177
F2D1W4Z01DBZ2X.l.qr.1	nil	nil	GA	16	233	248
F2D1W4Z01DBZ2X.l.qr.1	nil	nil	ATCTC	17	306	322
F2D1W4Z01DB09Y.l.qr.1	nil	nil	AG	13	213	225
F2D1W4Z01DB09Y.l.qr.1	nil	nil	AT	24	317	340
F2D1W4Z01CKTVT.l.qr.1	Y5957_ARATH (sp|Q9FKA5) Uncharacterized protein At5g39570 OS=Arabidopsis thaliana GN=At5g39570 PE=1 SV=1	4e-08	TGA	15	279	293
F2D1W4Z01CKTVT.l.qr.1	Y5957_ARATH (sp|Q9FKA5) Uncharacterized protein At5g39570 OS=Arabidopsis thaliana GN=At5g39570 PE=1 SV=1	4e-08	ATG	13	338	350
F2D1W4Z01DRY9L.l.qr.1	PAL2_TOBAC (sp|P35513) Phenylalanine ammonia-lyase OS=Nicotiana tabacum GN=PALA PE=2 SV=2	4e-51	ATT	13	462	474
F2D1W4Z01ENSS0.l.qr.1	nil	nil	TTG	12	25	36
F2D1W4Z01ENSS0.l.qr.1	nil	nil	TGT	14	38	51
F2D1W4Z01ENSS0.l.qr.1	nil	nil	TGT	14	71	84
F2D1W4Z01ENSS0.l.qr.1	nil	nil	TGG	12	110	121
F2D1W4Z01CPII0.l.qr.1	nil	nil	AC	14	58	71
F2D1W4Z01CPII0.l.qr.1	nil	nil	CT	17	90	106
F2D1W4Z01EPLOA.l.qr.1	nil	nil	TTC	15	21	35
F2D1W4Z01C620L.l.qr.1	nil	nil	AAATA	15	230	244
F2D1W4Z01ATVYR.l.qr.1	nil	nil	GA	18	46	63
F2D1W4Z01BS22T.l.qr.1	nil	nil	AAAGC	26	128	153
F2D1W4Z01B4LFH.l.qr.1	nil	nil	CT	16	201	216
F2D1W4Z01BW88T.l.qr.1	nil	nil	CCA	17	205	221
F2D1W4Z01BW88T.l.qr.1	nil	nil	AG	17	439	455
F2D1W4Z01B9KZ5.l.qr.1	nil	nil	CA	13	446	458
F2D1W4Z01BBHT6.l.qr.1	nil	nil	CT	11	302	312
F2D1W4Z01BBHT6.l.qr.1	nil	nil	CA	20	312	331
F2D1W4Z01BZ9QC.l.qr.1	nil	nil	TGT	19	89	107
F2D1W4Z01DWCZ1.l.qr.1	nil	nil	GCC	14	14	27
F2D1W4Z01CAIRH.l.qr.1	nil	nil	TCG	15	14	28
F2D1W4Z01A7GO8.l.qr.1	nil	nil	ATA	15	520	534
F2D1W4Z01A7GO8.l.qr.1	nil	nil	ATA	19	545	563
F2D1W4Z01CV6CU.l.qr.1	nil	nil	CGG	21	158	178
F2D1W4Z01CJEFD.l.qr.1	ZIM17_YEAST (sp|P42844) Mitochondrial protein import protein ZIM17 OS=Saccharomyces cerevisiae GN=ZIM17 PE=1 SV=2	6e-07	GAT	15	391	405
F2D1W4Z01ALABF.l.qr.1	nil	nil	TTACAC	18	96	113
F2D1W4Z01DK2WI.l.qr.1	nil	nil	TC	22	146	167
F2D1W4Z01D0D7P.l.qr.1	nil	nil	TCA	12	47	58
F2D1W4Z01B7NGJ.l.qr.1	nil	nil	AT	14	14	27
F2D1W4Z01B98QN.l.qr.1	nil	nil	CCCG	14	149	162
F2D1W4Z01EXEW7.l.qr.1	nil	nil	AT	11	68	78
F2D1W4Z01D632F.l.qr.1	nil	nil	TTG	19	61	79
F2D1W4Z01D632F.l.qr.1	nil	nil	AG	19	188	206
F2D1W4Z01C3MVK.l.qr.1	TRPD_ARATH (sp|Q02166) Anthranilate phosphoribosyltransferase, chloroplastic OS=Arabidopsis thaliana GN=PAT1 PE=2 SV=1	1e-16	AGCCTC	20	81	100
F2D1W4Z01AY228.l.qr.1	nil	nil	TAAA	16	79	94
F2D1W4Z01ENWTX.l.qr.1	nil	nil	TC	11	24	34
F2D1W4Z01ENWTX.l.qr.1	nil	nil	AC	12	44	55
F2D1W4Z01ENWTX.l.qr.1	nil	nil	AC	16	66	81
F2D1W4Z01A063H.l.qr.1	nil	nil	CT	12	345	356
F2D1W4Z01DZQJR.l.qr.1	nil	nil	TC	13	257	269
F2D1W4Z01DZQJR.l.qr.1	nil	nil	TCGCCA	30	460	489
F2D1W4Z01DW78M.l.qr.1	IF2B_MALDO (sp|P55871) Eukaryotic translation initiation factor 2 subunit beta OS=Malus domestica PE=2 SV=2	2e-10	CAC	14	77	90
F2D1W4Z01DW78M.l.qr.1	IF2B_MALDO (sp|P55871) Eukaryotic translation initiation factor 2 subunit beta OS=Malus domestica PE=2 SV=2	2e-10	AAG	18	243	260
F2D1W4Z01DW78M.l.qr.1	IF2B_MALDO (sp|P55871) Eukaryotic translation initiation factor 2 subunit beta OS=Malus domestica PE=2 SV=2	2e-10	AAG	15	367	381
F2D1W4Z01CIN6Y.l.qr.1	nil	nil	TCTG	13	447	459
F2D1W4Z01DSO92.l.qr.1	nil	nil	TTC	34	200	233
F2D1W4Z01DSO92.l.qr.1	nil	nil	TC	13	231	243
F2D1W4Z01BU9RJ.l.qr.1	nil	nil	CAG	23	1	23
F2D1W4Z01BU9RJ.l.qr.1	nil	nil	GCA	16	69	84
F2D1W4Z01EQK1F.l.qr.1	KNAT7_ARATH (sp|Q9FPQ8) Homeobox protein knotted-1-like 7 OS=Arabidopsis thaliana GN=KNAT7 PE=2 SV=1	2e-16	TATAGC	20	233	252
F2D1W4Z01EQK1F.l.qr.1	KNAT7_ARATH (sp|Q9FPQ8) Homeobox protein knotted-1-like 7 OS=Arabidopsis thaliana GN=KNAT7 PE=2 SV=1	2e-16	AAG	14	306	319
F2D1W4Z01EQK1F.l.qr.1	KNAT7_ARATH (sp|Q9FPQ8) Homeobox protein knotted-1-like 7 OS=Arabidopsis thaliana GN=KNAT7 PE=2 SV=1	2e-16	GA	15	414	428
F2D1W4Z01C1IS9.l.qr.1	nil	nil	TA	32	313	344
F2D1W4Z01EI03V.l.qr.1	nil	nil	TA	14	16	29
F2D1W4Z01EI03V.l.qr.1	nil	nil	AAAAT	15	33	47
F2D1W4Z01DIPHX.l.qr.1	nil	nil	AGGAA	16	313	328
F2D1W4Z01CCF9C.l.qr.1	nil	nil	CA	15	108	122
F2D1W4Z01APMV4.l.qr.1	nil	nil	AGGTGT	19	290	308
F2D1W4Z01CF5HL.l.qr.1	nil	nil	TC	15	54	68
F2D1W4Z01CF5HL.l.qr.1	nil	nil	AG	12	192	203
F2D1W4Z01BZ1TP.l.qr.1	nil	nil	GA	16	64	79
F2D1W4Z01BX04T.l.qr.1	nil	nil	CT	22	405	426
F2D1W4Z01BJAQU.l.qr.1	H2A1_SOLLC (sp|P25469) Histone H2A.1 OS=Solanum lycopersicum PE=2 SV=1	1e-18	CT	14	143	156
F2D1W4Z01BSB8F.l.qr.1	nil	nil	TACA	13	59	71
F2D1W4Z01AW89O.l.qr.1	nil	nil	TC	13	286	298
F2D1W4Z01CQN1B.l.qr.1	nil	nil	TC	12	398	409
F2D1W4Z01EHYFW.l.qr.1	nil	nil	AACA	13	84	96
F2D1W4Z01CYZ3T.l.qr.1	nil	nil	AGA	15	138	152
F2D1W4Z01CYZ3T.l.qr.1	nil	nil	AAG	12	155	166
F2D1W4Z01DOY0S.l.qr.1	nil	nil	GA	11	87	97
F2D1W4Z01DYM99.l.qr.1	nil	nil	ATTTT	15	337	351
F2D1W4Z01A3BVN.l.qr.1	nil	nil	AT	113	127	239
F2D1W4Z01D45VT.l.qr.1	nil	nil	TCA	16	156	171
F2D1W4Z01AXS5P.l.qr.1	nil	nil	TCC	12	468	479
F2D1W4Z01EQEPX.l.qr.1	nil	nil	AGG	12	2	13
F2D1W4Z01EQEPX.l.qr.1	nil	nil	AGG	20	64	83
F2D1W4Z01EP3WQ.l.qr.1	nil	nil	TA	17	331	347
F2D1W4Z01D02P0.l.qr.1	nil	nil	TA	11	52	62
F2D1W4Z01C002R.l.qr.1	nil	nil	AT	22	111	132
F2D1W4Z01EVNJF.l.qr.1	nil	nil	TG	36	351	386
F2D1W4Z01BA79E.l.qr.1	nil	nil	TGG	15	193	207
F2D1W4Z01DJZ43.l.qr.1	nil	nil	TC	23	91	113
F2D1W4Z01CP7HL.l.qr.1	nil	nil	AAT	13	375	387
F2D1W4Z01B0XU2.l.qr.1	UPTG1_SOLTU (sp|Q9SC19) Alpha-1,4-glucan-protein synthase [UDP-forming] 1 OS=Solanum tuberosum GN=UPTG1 PE=1 SV=2	2e-58	AG	26	439	464
F2D1W4Z01B9Z09.l.qr.1	nil	nil	TGG	13	41	53
F2D1W4Z01BYPQE.l.qr.1	nil	nil	CAA	14	91	104
F2D1W4Z01DJ36H.l.qr.1	nil	nil	TGG	16	97	112
F2D1W4Z01AYAIJ.l.qr.1	nil	nil	TTTATT	21	54	74
F2D1W4Z01ESI5P.l.qr.1	nil	nil	TTA	20	519	538
F2D1W4Z01DE8BX.l.qr.1	nil	nil	GGA	20	283	302
F2D1W4Z01B9G80.l.qr.1	nil	nil	TTTC	15	93	107
F2D1W4Z01ELFLT.l.qr.1	nil	nil	ATG	13	122	134
F2D1W4Z01CHPK0.l.qr.1	RL32_ARATH (sp|P22738) 60S ribosomal protein L3-2 OS=Arabidopsis thaliana GN=ARP2 PE=2 SV=4	4e-13	CT	11	33	43
F2D1W4Z01AFQU8.l.qr.1	ACCO_ACTDE (sp|P31237) 1-aminocyclopropane-1-carboxylate oxidase OS=Actinidia deliciosa GN=ACO PE=2 SV=1	5e-07	AT	20	264	283
F2D1W4Z01AJ7BW.l.qr.1	nil	nil	TATT	13	200	212
F2D1W4Z01CL083.l.qr.1	nil	nil	AAT	18	86	103
F2D1W4Z01ES6IP.l.qr.1	nil	nil	ATCCT	16	55	70
F2D1W4Z01B92WD.l.qr.1	nil	nil	TC	14	109	122
F2D1W4Z01DQL4D.l.qr.1	nil	nil	TA	23	317	339
F2D1W4Z01ALZXT.l.qr.1	nil	nil	AT	22	51	72
F2D1W4Z01B3WM0.l.qr.1	nil	nil	TGTGA	17	28	44
F2D1W4Z01BA7OJ.l.qr.1	nil	nil	TAT	15	65	79
F2D1W4Z01A9B0K.l.qr.1	nil	nil	CTG	14	264	277
F2D1W4Z01DE7V8.l.qr.1	nil	nil	AT	30	495	524
F2D1W4Z01BFZPR.l.qr.1	SRG1_ARATH (sp|Q39224) Protein SRG1 OS=Arabidopsis thaliana GN=SRG1 PE=2 SV=1	7e-25	CTA	27	418	444
F2D1W4Z01DFO2K.l.qr.1	nil	nil	AT	11	12	22
F2D1W4Z01D7MM1.l.qr.1	nil	nil	GA	26	144	169
F2D1W4Z01DL278.l.qr.1	nil	nil	AC	15	176	190
F2D1W4Z01DL278.l.qr.1	nil	nil	AT	28	190	217
F2D1W4Z01CA64T.l.qr.1	nil	nil	AAAAG	15	465	479
F2D1W4Z01ESZIR.l.qr.1	nil	nil	AT	11	451	461
F2D1W4Z01CNYJ3.l.qr.1	nil	nil	GTG	12	301	312
F2D1W4Z01CNYJ3.l.qr.1	nil	nil	GTG	12	363	374
F2D1W4Z01EYSPK.l.qr.1	nil	nil	GTG	13	167	179
F2D1W4Z01CBLS9.l.qr.1	nil	nil	CA	11	282	292
F2D1W4Z01CM8BT.l.qr.1	nil	nil	TA	15	283	297
F2D1W4Z01BSBS0.l.qr.1	nil	nil	GA	18	35	52
F2D1W4Z01B65UI.l.qr.1	nil	nil	ACC	14	30	43
F2D1W4Z01B65UI.l.qr.1	nil	nil	CCACAG	29	52	80
F2D1W4Z01AQE5U.l.qr.1	nil	nil	GT	19	115	133
F2D1W4Z01B6UWV.l.qr.1	nil	nil	ACC	17	35	51
F2D1W4Z01B2H4X.l.qr.1	nil	nil	CAA	13	112	124
F2D1W4Z01BAZ8A.l.qr.1	nil	nil	TTCT	13	48	60
F2D1W4Z01BAZ8A.l.qr.1	nil	nil	TTCT	14	121	134
F2D1W4Z01BVSL6.l.qr.1	nil	nil	TGG	32	142	173
F2D1W4Z01AUP3O.l.qr.1	nil	nil	AT	23	76	98
F2D1W4Z01EFQYJ.l.qr.1	nil	nil	AC	11	91	101
F2D1W4Z01EQKU9.l.qr.1	nil	nil	AT	13	75	87
F2D1W4Z01DH529.l.qr.1	nil	nil	TG	11	45	55
F2D1W4Z01EWSRK.l.qr.1	nil	nil	AT	26	59	84
F2D1W4Z01ET3IB.l.qr.1	nil	nil	AAGG	14	444	457
F2D1W4Z01CNULW.l.qr.1	nil	nil	TGATCG	18	53	70
F2D1W4Z01A28TR.l.qr.1	nil	nil	GTG	12	269	280
F2D1W4Z01A28TR.l.qr.1	nil	nil	GTG	12	332	343
F2D1W4Z01C7XNZ.l.qr.1	nil	nil	GA	12	300	311
F2D1W4Z01BWYUM.l.qr.1	nil	nil	GTT	12	42	53
F2D1W4Z01DL5T8.l.qr.1	nil	nil	TC	13	124	136
F2D1W4Z01A7C3Q.l.qr.1	nil	nil	AG	18	426	443
F2D1W4Z01EZ0YD.l.qr.1	nil	nil	TCTTCA	20	61	80
F2D1W4Z01DCLR3.l.qr.1	nil	nil	AC	12	269	280
F2D1W4Z01DCLR3.l.qr.1	nil	nil	CT	13	335	347
F2D1W4Z01C9WCZ.l.qr.1	nil	nil	AT	27	2	28
F2D1W4Z01BOQRB.l.qr.1	nil	nil	TC	16	105	120
F2D1W4Z01EQEKI.l.qr.1	nil	nil	CAA	12	34	45
F2D1W4Z01CTVI4.l.qr.1	nil	nil	TCC	12	96	107
F2D1W4Z01AOHH0.l.qr.1	nil	nil	AT	14	175	188
F2D1W4Z01DMLWR.l.qr.1	nil	nil	GTTT	16	120	135
F2D1W4Z01DMLWR.l.qr.1	nil	nil	CA	20	255	274
F2D1W4Z01CGAF9.l.qr.1	nil	nil	CCT	12	45	56
F2D1W4Z01CGAF9.l.qr.1	nil	nil	CTT	19	55	73
F2D1W4Z01B5NFS.l.qr.1	nil	nil	AG	14	133	146
F2D1W4Z01EXQLF.l.qr.1	nil	nil	CAA	30	105	134
F2D1W4Z01EXQLF.l.qr.1	nil	nil	AGG	19	245	263
F2D1W4Z01EXQLF.l.qr.1	nil	nil	GAG	12	408	419
F2D1W4Z01CCL0U.l.qr.1	nil	nil	CT	24	119	142
F2D1W4Z01CZ6OU.l.qr.1	nil	nil	ATGG	14	52	65
F2D1W4Z01CMD7W.l.qr.1	nil	nil	TC	12	119	130
F2D1W4Z01AXIUN.l.qr.1	ADO3_ARATH (sp|Q9C9W9) Adagio protein 3 OS=Arabidopsis thaliana GN=ADO3 PE=1 SV=1	1e-58	TACC	14	330	343
F2D1W4Z01A2C6J.l.qr.1	nil	nil	TTCATA	19	23	41
F2D1W4Z01A2C6J.l.qr.1	nil	nil	TAATAC	22	123	144
F2D1W4Z01B375J.l.qr.1	SUBL_ARATH (sp|O65351) Subtilisin-like protease OS=Arabidopsis thaliana GN=ARA12 PE=1 SV=1	4e-06	TGA	12	4	15
F2D1W4Z01CRUS2.l.qr.1	nil	nil	CT	11	42	52
F2D1W4Z01CRUS2.l.qr.1	nil	nil	CT	12	54	65
F2D1W4Z01DA1F1.l.qr.1	nil	nil	CT	15	60	74
F2D1W4Z01DA1F1.l.qr.1	nil	nil	TGTA	14	79	92
F2D1W4Z01DDKZP.l.qr.1	nil	nil	TC	16	37	52
F2D1W4Z01DDKZP.l.qr.1	nil	nil	CAAAAC	20	95	114
F2D1W4Z01AY55O.l.qr.1	nil	nil	CTG	29	69	97
F2D1W4Z01AY55O.l.qr.1	nil	nil	GGC	29	143	171
F2D1W4Z01DFF34.l.qr.1	nil	nil	AG	16	229	244
F2D1W4Z01C8H0O.l.qr.1	nil	nil	CAT	18	240	257
F2D1W4Z01CCF8W.l.qr.1	nil	nil	CTTCTC	18	72	89
F2D1W4Z01CCF8W.l.qr.1	nil	nil	CTC	14	363	376
F2D1W4Z01B2SPV.l.qr.1	nil	nil	GGA	27	216	242
F2D1W4Z01C16SL.l.qr.1	nil	nil	CAG	13	150	162
F2D1W4Z01AY8BF.l.qr.1	nil	nil	AAAG	21	118	138
F2D1W4Z01ALH7I.l.qr.1	nil	nil	CCAA	13	221	233
F2D1W4Z01CWYLJ.l.qr.1	nil	nil	AT	18	74	91
F2D1W4Z01DA9K2.l.qr.1	nil	nil	TCT	16	294	309
F2D1W4Z01EKDHV.l.qr.1	nil	nil	AAAT	15	8	22
F2D1W4Z01BK3DF.l.qr.1	nil	nil	CCA	14	180	193
F2D1W4Z01BK3DF.l.qr.1	nil	nil	CCG	19	216	234
F2D1W4Z01CH1XT.l.qr.1	nil	nil	CA	12	112	123
F2D1W4Z01CH1XT.l.qr.1	nil	nil	AAT	14	228	241
F2D1W4Z01DMTMD.l.qr.1	nil	nil	GTAAC	21	628	648
F2D1W4Z01DMTMD.l.qr.1	nil	nil	GTAC	16	752	767
F2D1W4Z01D12SZ.l.qr.1	nil	nil	GGA	12	192	203
F2D1W4Z01BWLN4.l.qr.1	nil	nil	TCTA	16	235	250
F2D1W4Z01EXOZP.l.qr.1	nil	nil	CAC	20	79	98
F2D1W4Z01EXOZP.l.qr.1	nil	nil	CAC	14	196	209
F2D1W4Z01D6N0W.l.qr.1	nil	nil	TC	17	225	241
F2D1W4Z01DGD6V.l.qr.1	nil	nil	GGC	12	331	342
F2D1W4Z01DGD6V.l.qr.1	nil	nil	GA	11	409	419
F2D1W4Z01DFD48.l.qr.1	nil	nil	AT	14	15	28
F2D1W4Z01DFD48.l.qr.1	nil	nil	CCA	15	60	74
F2D1W4Z01DOSUI.l.qr.1	nil	nil	AAT	13	453	465
F2D1W4Z01BUOHB.l.qr.1	nil	nil	GCC	13	92	104
F2D1W4Z01BUOHB.l.qr.1	nil	nil	CGT	12	103	114
F2D1W4Z01CFMYY.l.qr.1	nil	nil	GA	17	227	243
F2D1W4Z01D7L16.l.qr.1	nil	nil	TTGTT	17	73	89
F2H13RQ01COU5N.l.qr.1	nil	nil	GAGT	13	1	13
F2H13RQ01DRX9J.l.qr.1	nil	nil	TA	24	38	61
F2H13RQ01DOUGL.l.qr.1	nil	nil	CT	26	166	191
F2H13RQ01AREPW.l.qr.1	nil	nil	GA	12	1	12
F2H13RQ01DDYL1.l.qr.1	nil	nil	GTG	13	13	25
F2H13RQ01DTK4C.l.qr.1	nil	nil	GAA	19	1	19
F2H13RQ01BHNPA.l.qr.1	nil	nil	CT	11	57	67
F2H13RQ01CZY86.l.qr.1	nil	nil	TA	23	37	59
F2H13RQ01CVMH0.l.qr.1	nil	nil	TTTTG	19	95	113
F2H13RQ01EPZNM.l.qr.1	nil	nil	TTAT	13	370	382
F2H13RQ01DT03H.l.qr.1	nil	nil	AG	11	67	77
F2H13RQ01DT03H.l.qr.1	nil	nil	GA	14	79	92
F2H13RQ01CNY5V.l.qr.1	nil	nil	TGG	14	342	355
F2H13RQ01EFZFT.l.qr.1	nil	nil	AATGGG	24	212	235
F2H13RQ01DUHR5.l.qr.1	nil	nil	CATGTC	28	40	67
F2H13RQ01C6D1G.l.qr.1	nil	nil	TCT	34	54	87
F2H13RQ01BXUNO.l.qr.1	nil	nil	GTG	16	95	110
F2H13RQ01EGMVK.l.qr.1	BIK1_ARATH (sp|O48814) Serine/threonine-protein kinase BIK1 OS=Arabidopsis thaliana GN=BIK1 PE=1 SV=1	6e-23	AAT	15	135	149
F2H13RQ01CE74Y.l.qr.1	nil	nil	AT	88	134	221
F2H13RQ01D7KWH.l.qr.1	nil	nil	TCT	16	35	50
F2H13RQ01DFO3G.l.qr.1	nil	nil	TGG	15	66	80
F2H13RQ01CY6H3.l.qr.1	nil	nil	GAG	12	11	22
F2H13RQ01CY6H3.l.qr.1	nil	nil	CGAAA	15	283	297
F2H13RQ01CY6H3.l.qr.1	nil	nil	TGGGAA	20	300	319
F2H13RQ01D14JP.l.qr.1	nil	nil	AAT	15	258	272
F2H13RQ01D5GBK.l.qr.1	nil	nil	CT	14	20	33
F2H13RQ01EPVGK.l.qr.1	nil	nil	GCT	12	90	101
F2H13RQ01DECDO.l.qr.1	nil	nil	CT	16	126	141
F2H13RQ01AZWLB.l.qr.1	nil	nil	AT	14	418	431
F2H13RQ01EQ8CU.l.qr.1	nil	nil	CTGAG	15	298	312
F2H13RQ01CFKU4.l.qr.1	nil	nil	AATTA	17	267	283
F2H13RQ01AZ4SD.l.qr.1	nil	nil	TTTTTA	21	483	503
F2H13RQ01ENYLO.l.qr.1	nil	nil	AC	13	40	52
F2H13RQ01ENYLO.l.qr.1	nil	nil	TATT	15	68	82
F2H13RQ01ALBE1.l.qr.1	nil	nil	AG	12	76	87
F2H13RQ01ALBE1.l.qr.1	nil	nil	GA	16	89	104
F2H13RQ01EY6KV.l.qr.1	nil	nil	TCG	12	186	197
F2H13RQ01B1GGI.l.qr.1	nil	nil	TTG	14	266	279
F2H13RQ01DAHLT.l.qr.1	nil	nil	ATCTG	15	117	131
F2H13RQ01BG9VN.l.qr.1	nil	nil	CTCTGC	18	36	53
F2H13RQ01CZKUH.l.qr.1	FB261_ARATH (sp|Q56YH2) F-box protein At5g18780 OS=Arabidopsis thaliana GN=At5g18780 PE=2 SV=1	5e-08	GCA	17	105	121
F2H13RQ01DUKUQ.l.qr.1	nil	nil	TCT	18	343	360
F2H13RQ01DUKUQ.l.qr.1	nil	nil	GA	11	389	399
F2H13RQ01BEIL5.l.qr.1	nil	nil	AT	22	137	158
F2H13RQ01B31SY.l.qr.1	nil	nil	TC	13	423	435
F2H13RQ01CBWKG.l.qr.1	nil	nil	AC	11	17	27
F2H13RQ01CDT45.l.qr.1	GAE6_ARATH (sp|Q9LIS3) UDP-glucuronate 4-epimerase 6 OS=Arabidopsis thaliana GN=GAE6 PE=1 SV=1	2e-07	GGGGT	17	148	164
F2H13RQ01B8Q8Q.l.qr.1	nil	nil	AGA	12	187	198
F2H13RQ01AXEE3.l.qr.1	nil	nil	TC	14	302	315
F2H13RQ01DZZTZ.l.qr.1	nil	nil	GT	13	154	166
F2H13RQ01C8V7O.l.qr.1	nil	nil	CT	11	91	101
F2H13RQ01B0WIA.l.qr.1	nil	nil	GA	12	286	297
F2H13RQ01B0WIA.l.qr.1	nil	nil	GTAC	27	557	583
F2H13RQ01BKJY1.l.qr.1	nil	nil	GA	25	246	270
F2H13RQ01DJUTS.l.qr.1	nil	nil	TGATG	27	426	452
F2H13RQ01CJ7VO.l.qr.1	nil	nil	TA	23	178	200
F2H13RQ01BTFXS.l.qr.1	nil	nil	GCT	12	430	441
F2H13RQ01ECYIJ.l.qr.1	nil	nil	AG	13	261	273
F2H13RQ01EML0N.l.qr.1	nil	nil	AG	22	306	327
F2H13RQ01DD8KW.l.qr.1	nil	nil	CA	20	17	36
F2H13RQ01CNBAQ.l.qr.1	nil	nil	TA	18	275	292
F2H13RQ01EKOSM.l.qr.1	nil	nil	CCACA	21	13	33
F2H13RQ01DGR85.l.qr.1	nil	nil	AG	17	94	110
F2H13RQ01EWKTM.l.qr.1	nil	nil	ACC	16	176	191
F2H13RQ01EWKTM.l.qr.1	nil	nil	CAC	14	243	256
F2H13RQ01BHS9F.l.qr.1	nil	nil	TCC	12	183	194
F2H13RQ01EJFT4.l.qr.1	Y5498_ORYSJ (sp|Q6L4H4) AP2/ERF and B3 domain-containing protein Os05g0549800 OS=Oryza sativa subsp. japonica GN=Os05g0549800 PE=2 SV=1	3e-21	TGA	13	162	174
F2H13RQ01ASAWR.l.qr.1	nil	nil	GAGT	13	36	48
F2H13RQ01BSRKO.l.qr.1	nil	nil	TGGGTC	18	112	129
F2H13RQ01DIV2G.l.qr.1	nil	nil	TG	20	408	427
F2H13RQ01AQF9J.l.qr.1	nil	nil	AG	47	91	137
F2H13RQ01AQF9J.l.qr.1	nil	nil	AAGAA	26	137	162
F2H13RQ01A7XHQ.l.qr.1	nil	nil	AATA	18	51	68
F2H13RQ01B649J.l.qr.1	nil	nil	TGA	12	40	51
F2H13RQ01B649J.l.qr.1	nil	nil	GAG	18	50	67
F2H13RQ01BG2Z7.l.qr.1	[BBH] ATP12_YEAST (sp|P22135) Protein ATP12, mitochondrial OS=Saccharomyces cerevisiae GN=ATP12 PE=1 SV=2	3e-12	TAGA	15	436	450
F2H13RQ01DM6XL.l.qr.1	nil	nil	GT	12	400	411
F2H13RQ01BHPCD.l.qr.1	nil	nil	TGA	13	399	411
F2H13RQ01BOMKY.l.qr.1	nil	nil	ATAA	14	267	280
F2H13RQ01CUB1W.l.qr.1	nil	nil	TA	11	121	131
F2H13RQ01EVKJD.l.qr.1	nil	nil	AG	30	62	91
F2H13RQ01EO2E9.l.qr.1	nil	nil	CTCAAA	19	46	64
F2H13RQ01CSWIF.l.qr.1	nil	nil	AGG	26	1	26
F2H13RQ01B6VAQ.l.qr.1	ARGJ1_ANASP (sp|Q8YVA8) Arginine biosynthesis bifunctional protein argJ 1 OS=Anabaena sp. (strain PCC 7120) GN=argJ1 PE=3 SV=1	6e-28	TGC	12	199	210
F2H13RQ01A24GI.l.qr.1	STLP2_ARATH (sp|Q39221) SEC12-like protein 2 OS=Arabidopsis thaliana GN=STL2P PE=1 SV=4	2e-09	ATCAA	16	375	390
F2H13RQ01ANH2L.l.qr.1	[BBH] YTSP_BACSU (sp|O34553) UPF0067 protein ytsP OS=Bacillus subtilis GN=ytsP PE=3 SV=2	6e-10	GGGCAG	19	108	126
F2H13RQ01D2A9A.l.qr.1	nil	nil	GTT	16	115	130
F2H13RQ01D2A9A.l.qr.1	nil	nil	TATGTA	19	293	311
F2H13RQ01DQVT4.l.qr.1	nil	nil	TGTT	16	416	431
F2H13RQ01B8KCN.l.qr.1	nil	nil	CTT	12	400	411
F2H13RQ01BH98A.l.qr.1	nil	nil	AAAT	13	408	420
F2H13RQ01C3EKS.l.qr.1	nil	nil	CCA	13	141	153
F2H13RQ01C3EKS.l.qr.1	nil	nil	ACCACA	20	149	168
F2H13RQ01BZVY3.l.qr.1	nil	nil	TTCG	16	216	231
F2H13RQ01BZVY3.l.qr.1	nil	nil	AG	28	393	420
F2H13RQ01D5I6G.l.qr.1	nil	nil	TC	16	97	112
F2H13RQ01BSQ2E.l.qr.1	nil	nil	GA	22	472	493
F2H13RQ01B82H1.l.qr.1	nil	nil	GA	11	469	479
F2H13RQ01DNXRD.l.qr.1	HMCSA_DICDI (sp|P54872) Hydroxymethylglutaryl-CoA synthase A OS=Dictyostelium discoideum GN=hgsA PE=1 SV=2	2e-25	CCTCTT	20	57	76
F2H13RQ01BY4WG.l.qr.1	nil	nil	CCA	14	513	526
F2H13RQ01B2GW2.l.qr.1	nil	nil	TAT	16	459	474
F2H13RQ01BQ63G.l.qr.1	nil	nil	CTCTCA	19	91	109
F2H13RQ01ET002.l.qr.1	nil	nil	AG	13	176	188
F2H13RQ01D0XNH.l.qr.1	nil	nil	TA	13	110	122
F2H13RQ01CEEN6.l.qr.1	LDOX_VITVI (sp|P51093) Leucoanthocyanidin dioxygenase OS=Vitis vinifera PE=2 SV=1	1e-49	TTTC	15	477	491
F2H13RQ01B4KVS.l.qr.1	nil	nil	TA	26	468	493
F2H13RQ01CCYJT.l.qr.1	nil	nil	AG	16	358	373
F2H13RQ01AV85O.l.qr.1	nil	nil	GCAAGA	21	403	423
F2H13RQ01A2I0W.l.qr.1	nil	nil	AAG	12	97	108
F2H13RQ01CWZUB.l.qr.1	nil	nil	TTTTG	17	384	400
F2H13RQ01EVIZU.l.qr.1	nil	nil	TC	25	63	87
F2H13RQ01DA9WF.l.qr.1	nil	nil	TTG	14	140	153
F2H13RQ01DA9WF.l.qr.1	nil	nil	TTTTGT	18	279	296
F2H13RQ01ETJAU.l.qr.1	nil	nil	CT	20	94	113
F2H13RQ01ETJAU.l.qr.1	nil	nil	TC	11	115	125
F2H13RQ01BHBFQ.l.qr.1	nil	nil	AT	13	351	363
F2H13RQ01B4OH2.l.qr.1	nil	nil	TCT	34	454	487
F2H13RQ01EJLQ8.l.qr.1	nil	nil	GAA	18	1	18
F2H13RQ01EJLQ8.l.qr.1	nil	nil	ATC	12	40	51
F2H13RQ01EJLQ8.l.qr.1	nil	nil	TTC	17	173	189
F2H13RQ01C47FG.l.qr.1	nil	nil	ATG	16	129	144
F2H13RQ01C47FG.l.qr.1	nil	nil	GAA	18	146	163
F2H13RQ01C47FG.l.qr.1	nil	nil	GAAGGA	28	176	203
F2H13RQ01CC5ET.l.qr.1	nil	nil	AGGATG	18	140	157
F2H13RQ01CC5ET.l.qr.1	nil	nil	GAATGA	23	159	181
F2H13RQ01CC5ET.l.qr.1	nil	nil	GAATGG	29	177	205
F2H13RQ01D0HEW.l.qr.1	nil	nil	AGG	19	190	208
F2H13RQ01BP35L.l.qr.1	EXL3_ARATH (sp|Q94CH6) GDSL esterase/lipase EXL3 OS=Arabidopsis thaliana GN=EXL3 PE=2 SV=1	3e-15	AT	11	128	138
F2H13RQ01BP35L.l.qr.1	EXL3_ARATH (sp|Q94CH6) GDSL esterase/lipase EXL3 OS=Arabidopsis thaliana GN=EXL3 PE=2 SV=1	3e-15	AAAAT	15	139	153
F2H13RQ01ECNMC.l.qr.1	nil	nil	GA	20	126	145
F2H13RQ01C7NTE.l.qr.1	CDD_ENTS8 (sp|A7MLJ4) Cytidine deaminase OS=Enterobacter sakazakii (strain ATCC BAA-894) GN=cdd PE=3 SV=1	4e-13	TGG	22	214	235
F2H13RQ01BGM0Y.l.qr.1	nil	nil	TC	18	454	471
F2H13RQ01DC9J1.l.qr.1	nil	nil	GAT	16	86	101
F2H13RQ01CG1E5.l.qr.1	nil	nil	TTG	12	91	102
F2H13RQ01EU1QC.l.qr.1	nil	nil	GACCCA	30	104	133
F2H13RQ01ASBG9.l.qr.1	nil	nil	AGA	14	21	34
F2H13RQ01CS513.l.qr.1	nil	nil	CCA	14	7	20
F2H13RQ01CS513.l.qr.1	nil	nil	GGT	29	110	138
F2H13RQ01DC4C9.l.qr.1	nil	nil	TATT	13	187	199
F2H13RQ01A9JWW.l.qr.1	nil	nil	CAC	14	94	107
F2H13RQ01B8QND.l.qr.1	TBA_TRYCR (sp|Q27352) Tubulin alpha chain OS=Trypanosoma cruzi PE=3 SV=1	2e-06	TA	13	450	462
F2H13RQ01BVJ9Q.l.qr.1	nil	nil	CAG	12	207	218
F2H13RQ01BYKAE.l.qr.1	nil	nil	ATA	12	484	495
F2H13RQ01BYKAE.l.qr.1	nil	nil	ATA	15	509	523
F2H13RQ01BYKAE.l.qr.1	nil	nil	AAT	12	543	554
F2H13RQ01EI701.l.qr.1	nil	nil	AAG	14	476	489
F2H13RQ01A6MJK.l.qr.1	nil	nil	GAA	15	109	123
F2H13RQ01A6MJK.l.qr.1	nil	nil	AGAGTG	31	312	342
F2H13RQ01AQ6ES.l.qr.1	nil	nil	ATT	12	414	425
F2H13RQ01AOKWF.l.qr.1	nil	nil	GA	13	7	19
F2H13RQ01A89T1.l.qr.1	nil	nil	GTG	12	231	242
F2H13RQ01DTZQI.l.qr.1	nil	nil	AAT	12	489	500
F2H13RQ01D4LCW.l.qr.1	PSD7_ARATH (sp|O24412) Probable 26S proteasome non-ATPase regulatory subunit 7 OS=Arabidopsis thaliana GN=RPN8 PE=2 SV=1	8e-10	TTTTTC	21	158	178
F2H13RQ01A1LBY.l.qr.1	nil	nil	GA	29	324	352
F2H13RQ01BW5HS.l.qr.1	nil	nil	AG	11	45	55
F2H13RQ01BY0BR.l.qr.1	nil	nil	AGAGGC	21	76	96
F2H13RQ01BY0BR.l.qr.1	nil	nil	ACA	18	185	202
F2H13RQ01ANRP0.l.qr.1	nil	nil	AT	28	76	103
F2H13RQ01AR6A0.l.qr.1	nil	nil	TTGTGG	30	44	73
F2H13RQ01AR6A0.l.qr.1	nil	nil	GTGGTT	23	108	130
F2H13RQ01BAGNW.l.qr.1	nil	nil	AG	15	37	51
F2H13RQ01BLF22.l.qr.1	nil	nil	TCC	15	251	265
F2H13RQ01BLF22.l.qr.1	nil	nil	ACCCGT	23	281	303
F2H13RQ01BLF22.l.qr.1	nil	nil	CCG	12	319	330
F2H13RQ01BLF22.l.qr.1	nil	nil	CGAACC	21	407	427
F2H13RQ01D5OLI.l.qr.1	nil	nil	CGTA	16	79	94
F2H13RQ01D5OLI.l.qr.1	nil	nil	CTC	17	329	345
F2H13RQ01BTJTT.l.qr.1	nil	nil	GAT	33	12	44
F2H13RQ01BTJTT.l.qr.1	nil	nil	TCAGG	17	201	217
F2H13RQ01BTJTT.l.qr.1	nil	nil	GTG	12	278	289
F2H13RQ01BTJTT.l.qr.1	nil	nil	AG	23	431	453
F2H13RQ01BIV6O.l.qr.1	nil	nil	AT	22	186	207
F2H13RQ01DLJKM.l.qr.1	nil	nil	GAG	16	452	467
F2H13RQ01DLYCW.l.qr.1	nil	nil	AG	17	31	47
F2H13RQ01B9N51.l.qr.1	nil	nil	AATA	15	19	33
F2H13RQ01ATFHV.l.qr.1	nil	nil	AG	14	379	392
F2H13RQ01EHVHK.l.qr.1	nil	nil	GTTT	16	215	230
F2H13RQ01D40SV.l.qr.1	nil	nil	AG	19	100	118
F2H13RQ01BOQPT.l.qr.1	nil	nil	GTT	20	362	381
F2H13RQ01C9FR4.l.qr.1	nil	nil	AG	14	53	66
F2H13RQ01CV5EX.l.qr.1	nil	nil	CT	31	281	311
F2H13RQ01CGQXF.l.qr.1	nil	nil	AAG	22	63	84
F2H13RQ01D6PZC.l.qr.1	ALFC2_ARATH (sp|Q944G9) Probable fructose-bisphosphate aldolase 2, chloroplastic OS=Arabidopsis thaliana GN=FBA2 PE=1 SV=1	4e-43	AGA	12	429	440
F2H13RQ01D6PZC.l.qr.1	ALFC2_ARATH (sp|Q944G9) Probable fructose-bisphosphate aldolase 2, chloroplastic OS=Arabidopsis thaliana GN=FBA2 PE=1 SV=1	4e-43	ATG	15	455	469
F2H13RQ01D6PZC.l.qr.1	ALFC2_ARATH (sp|Q944G9) Probable fructose-bisphosphate aldolase 2, chloroplastic OS=Arabidopsis thaliana GN=FBA2 PE=1 SV=1	4e-43	GATG	18	466	483
F2H13RQ01DDN4M.l.qr.1	nil	nil	AAGAA	15	424	438
F2H13RQ01AYIAB.l.qr.1	nil	nil	TG	11	63	73
F2H13RQ01A9H09.l.qr.1	nil	nil	AAAAG	18	266	283
F2H13RQ01A9H09.l.qr.1	nil	nil	AAACC	21	361	381
F2H13RQ01DNKT1.l.qr.1	nil	nil	TTCT	14	74	87
F2H13RQ01EFSH7.l.qr.1	nil	nil	TG	12	29	40
F2H13RQ01EFSH7.l.qr.1	nil	nil	GA	41	85	125
F2H13RQ01ELT11.l.qr.1	nil	nil	AGC	12	371	382
F2H13RQ01D8CXD.l.qr.1	nil	nil	TTA	14	335	348
F2H13RQ01A5ABM.l.qr.1	nil	nil	TGC	12	64	75
F2H13RQ01AF6BX.l.qr.1	nil	nil	AG	16	462	477
F2H13RQ01C21DY.l.qr.1	nil	nil	TG	16	71	86
F2H13RQ01C21DY.l.qr.1	nil	nil	AG	11	203	213
F2H13RQ01AOHHU.l.qr.1	YGNB_SCHPO (sp|P78920) Putative nucleosome assembly protein C2D10.11C OS=Schizosaccharomyces pombe GN=SPBC2D10.11c PE=2 SV=2	2e-12	GGC	13	386	398
F2H13RQ01D3I3U.l.qr.1	PAS2B_ORYSJ (sp|Q5ZEJ0) Protein tyrosine phosphatase-like protein PASTICCINO 2B OS=Oryza sativa subsp. japonica GN=PAS2B PE=2 SV=1	2e-09	AG	11	144	154
F2H13RQ01BR6QD.l.qr.1	BEM46_SCHPO (sp|P54069) Protein bem46 OS=Schizosaccharomyces pombe GN=bem46 PE=2 SV=3	3e-22	GAAAG	27	2	28
F2H13RQ01CDXW6.l.qr.1	nil	nil	AAAT	15	49	63
F2H13RQ01EH5D9.l.qr.1	nil	nil	GAA	12	343	354
F2H13RQ01AEARI.l.qr.1	nil	nil	TGA	20	391	410
F2H13RQ01A9Y2Y.l.qr.1	nil	nil	TC	15	164	178
F2H13RQ01BFCQB.l.qr.1	nil	nil	TG	11	18	28
F2H13RQ01ADRG3.l.qr.1	nil	nil	TCA	16	72	87
F2H13RQ01BYVSJ.l.qr.1	nil	nil	ACC	15	459	473
F2H13RQ01AOCKY.l.qr.1	nil	nil	AGA	13	491	503
F2H13RQ01DAMHO.l.qr.1	nil	nil	GAG	27	74	100
F2H13RQ01DK10E.l.qr.1	nil	nil	AAAT	13	361	373
F2H13RQ01DJWT7.l.qr.1	RKF1_ARATH (sp|Q9FXF2) Probable LRR receptor-like serine/threonine-protein kinase RFK1 OS=Arabidopsis thaliana GN=RKF1 PE=1 SV=1	9e-15	AT	12	80	91
F2H13RQ01BJHMD.l.qr.1	nil	nil	GAAG	13	13	25
F2H13RQ01EBXAT.l.qr.1	nil	nil	TC	11	221	231
F2H13RQ01DRY0W.l.qr.1	nil	nil	TG	13	92	104
F2H13RQ01DRY0W.l.qr.1	nil	nil	GTA	20	103	122
F2H13RQ01AKDYD.l.qr.1	nil	nil	CT	21	285	305
F2H13RQ01EW7GK.l.qr.1	nil	nil	TAT	42	423	464
F2H13RQ01EW7GK.l.qr.1	nil	nil	TA	52	462	513
F2H13RQ01CA6GB.l.qr.1	nil	nil	CT	16	326	341
F2H13RQ01BJ6IU.l.qr.1	nil	nil	CT	18	164	181
F2H13RQ01DCLUJ.l.qr.1	nil	nil	GAG	14	181	194
F2H13RQ01DCLUJ.l.qr.1	nil	nil	TGGT	13	211	223
F2H13RQ01BJ2NP.l.qr.1	nil	nil	CT	16	17	32
F2H13RQ01A1RZV.l.qr.1	nil	nil	TAAT	13	80	92
F2H13RQ01A7FQ1.l.qr.1	nil	nil	AT	28	123	150
F2H13RQ01AZDWJ.l.qr.1	EFGC_SOYBN (sp|P34811) Elongation factor G, chloroplastic OS=Glycine max GN=FUSA PE=3 SV=1	5e-19	CTTA	13	452	464
F2H13RQ01A9A47.l.qr.1	nil	nil	AT	17	394	410
F2H13RQ01ANT9Y.l.qr.1	nil	nil	CAAGGG	19	175	193
F2H13RQ01EQJLQ.l.qr.1	nil	nil	TA	26	84	109
F2H13RQ01BH9E9.l.qr.1	nil	nil	TA	19	64	82
F2H13RQ01AI4IU.l.qr.1	nil	nil	GAAAA	18	251	268
F2H13RQ01DCY6T.l.qr.1	nil	nil	AGCAGG	22	227	248
F2H13RQ01CKQ53.l.qr.1	nil	nil	TG	15	120	134
F2H13RQ01CAY2Q.l.qr.1	nil	nil	AGT	12	266	277
F2H13RQ01A4HMC.l.qr.1	nil	nil	AAAAT	18	275	292
F2H13RQ01A4HMC.l.qr.1	nil	nil	CT	25	319	343
F2H13RQ01EAJ2J.l.qr.1	nil	nil	TGC	24	10	33
F2H13RQ01AGOP9.l.qr.1	nil	nil	TCT	14	357	370
F2H13RQ01B0476.l.qr.1	nil	nil	CT	27	45	71
F2H13RQ01D6V54.l.qr.1	nil	nil	GGC	12	124	135
F2H13RQ01ADVAY.l.qr.1	nil	nil	ACC	12	182	193
F2H13RQ01ADVAY.l.qr.1	nil	nil	CCA	15	255	269
F2H13RQ01DAXNF.l.qr.1	nil	nil	GA	47	318	364
F2H13RQ01DAXNF.l.qr.1	nil	nil	GAG	26	362	387
F2H13RQ01BHJUP.l.qr.1	nil	nil	GA	16	29	44
F2H13RQ01BHJUP.l.qr.1	nil	nil	CACAAA	28	103	130
F2H13RQ01BHJUP.l.qr.1	nil	nil	CAC	20	325	344
F2H13RQ01BHJUP.l.qr.1	nil	nil	CGC	16	414	429
F2H13RQ01EOQVH.l.qr.1	nil	nil	GGT	27	3	29
F2H13RQ01EOQVH.l.qr.1	nil	nil	TCT	14	424	437
F2H13RQ01D18PA.l.qr.1	nil	nil	AG	30	140	169
F2H13RQ01DU4XY.l.qr.1	R13A4_ARATH (sp|Q9FKC0) 60S ribosomal protein L13a-4 OS=Arabidopsis thaliana GN=RPL13AD PE=2 SV=1	3e-49	CGCAT	16	318	333
F2H13RQ01DU4XY.l.qr.1	R13A4_ARATH (sp|Q9FKC0) 60S ribosomal protein L13a-4 OS=Arabidopsis thaliana GN=RPL13AD PE=2 SV=1	3e-49	TCTT	13	352	364
F2H13RQ01DU4XY.l.qr.1	R13A4_ARATH (sp|Q9FKC0) 60S ribosomal protein L13a-4 OS=Arabidopsis thaliana GN=RPL13AD PE=2 SV=1	3e-49	TTA	23	396	418
F2H13RQ01DS8GJ.l.qr.1	PWD_ARATH (sp|Q6ZY51) Phosphoglucan, water dikinase, chloroplastic OS=Arabidopsis thaliana GN=GWD3 PE=1 SV=1	3e-35	CT	11	394	404
F2H13RQ01EHHN8.l.qr.1	nil	nil	AAAT	13	183	195
F2H13RQ01EHHN8.l.qr.1	nil	nil	TC	11	305	315
F2H13RQ01CO4BE.l.qr.1	nil	nil	GGA	12	330	341
F2H13RQ01EOJCL.l.qr.1	RGA2_SOLBU (sp|Q7XBQ9) Disease resistance protein RGA2 OS=Solanum bulbocastanum GN=RGA2 PE=1 SV=1	1e-06	GAA	14	263	276
F2H13RQ01B8TCK.l.qr.1	nil	nil	AG	14	49	62
F2H13RQ01B8TCK.l.qr.1	nil	nil	CCGGGT	18	434	451
F2H13RQ01BOXIH.l.qr.1	nil	nil	TGG	12	44	55
F2H13RQ01C25ZD.l.qr.1	nil	nil	TCG	12	37	48
F2H13RQ01A76BQ.l.qr.1	nil	nil	AAAAT	18	91	108
F2H13RQ01A76BQ.l.qr.1	nil	nil	AAAT	18	102	119
F2H13RQ01ANDYA.l.qr.1	nil	nil	AG	13	67	79
F2H13RQ01AWS16.l.qr.1	nil	nil	AAT	14	53	66
F2H13RQ01B4FX7.l.qr.1	nil	nil	TCC	12	92	103
F2H13RQ01B4FX7.l.qr.1	nil	nil	CCTCCG	20	99	118
F2H13RQ01B4FX7.l.qr.1	nil	nil	AGC	12	343	354
F2H13RQ01AJO32.l.qr.1	nil	nil	TA	23	335	357
F2H13RQ01AUV1Q.l.qr.1	nil	nil	TACA	13	84	96
F2H13RQ01D1BB0.l.qr.1	nil	nil	CTT	13	173	185
F2H13RQ01C86YM.l.qr.1	nil	nil	AT	36	310	345
F2H13RQ01BSIG0.l.qr.1	nil	nil	AT	15	132	146
F2H13RQ01CN041.l.qr.1	nil	nil	TTAT	22	311	332
F2H13RQ01DG58L.l.qr.1	nil	nil	AAAAG	23	153	175
F2H13RQ01D9INW.l.qr.1	nil	nil	AT	17	132	148
F2H13RQ01CAPVE.l.qr.1	nil	nil	CTC	14	199	212
F2H13RQ01AVGHM.l.qr.1	nil	nil	GGT	17	209	225
F2H13RQ01AVGHM.l.qr.1	nil	nil	GGA	14	224	237
F2H13RQ01DUAKQ.l.qr.1	nil	nil	TC	24	273	296
F2H13RQ01B7NW1.l.qr.1	nil	nil	CAA	14	141	154
F2H13RQ01B7NW1.l.qr.1	nil	nil	TGG	12	230	241
F2H13RQ01DRM40.l.qr.1	nil	nil	AG	31	104	134
F2H13RQ01D60F4.l.qr.1	nil	nil	TCT	17	260	276
F2H13RQ01D60F4.l.qr.1	nil	nil	CTC	21	280	300
F2H13RQ01D60F4.l.qr.1	nil	nil	TTTGTG	27	461	487
F2H13RQ01ARY6U.l.qr.1	nil	nil	TGG	21	323	343
F2H13RQ01ARY6U.l.qr.1	nil	nil	GGC	15	342	356
F2H13RQ01A2HP8.l.qr.1	nil	nil	GTTTA	15	110	124
F2H13RQ01E0IQ7.l.qr.1	nil	nil	TC	11	24	34
F2H13RQ01E0IQ7.l.qr.1	nil	nil	ACAA	13	79	91
F2H13RQ01AL4B1.l.qr.1	nil	nil	GGTA	13	127	139
F2H13RQ01EE0RV.l.qr.1	nil	nil	TTTC	13	132	144
F2H13RQ01A6XFC.l.qr.1	nil	nil	TC	11	282	292
F2H13RQ01EIPYT.l.qr.1	nil	nil	TTTG	18	468	485
F2H13RQ01DNSL0.l.qr.1	AROG_SOLLC (sp|P37216) Phospho-2-dehydro-3-deoxyheptonate aldolase 2, chloroplastic OS=Solanum lycopersicum PE=2 SV=1	1e-29	TGG	33	382	414
F2H13RQ01BTZTJ.l.qr.1	nil	nil	TCT	14	132	145
F2H13RQ01BTZTJ.l.qr.1	nil	nil	TTTG	13	157	169
F2H13RQ01AY0Q0.l.qr.1	nil	nil	GA	24	81	104
F2H13RQ01AY0Q0.l.qr.1	nil	nil	AG	16	252	267
F2H13RQ01ETVMA.l.qr.1	nil	nil	GGAGGT	26	43	68
F2H13RQ01BG4B0.l.qr.1	nil	nil	GCGGAG	27	1	27
F2H13RQ01ANHPT.l.qr.1	nil	nil	ACT	20	86	105
F2H13RQ01BH2T7.l.qr.1	nil	nil	GT	29	20	48
F2H13RQ01BH2T7.l.qr.1	nil	nil	GA	24	48	71
F2H13RQ01DUGCK.l.qr.1	nil	nil	TTCTT	32	263	294
F2H13RQ01A244V.l.qr.1	nil	nil	GAT	13	60	72
F2H13RQ01BY2MT.l.qr.1	nil	nil	CAC	12	204	215
F2H13RQ01B4MRF.l.qr.1	nil	nil	TG	11	9	19
F2H13RQ01B4MRF.l.qr.1	nil	nil	GA	24	211	234
F2H13RQ01D9XWN.l.qr.1	nil	nil	TA	21	76	96
F2H13RQ01DJQBQ.l.qr.1	nil	nil	AAAAG	17	124	140
F2H13RQ01ANG13.l.qr.1	ROC4_NICSY (sp|P19683) 31 kDa ribonucleoprotein, chloroplastic OS=Nicotiana sylvestris PE=1 SV=1	1e-14	GCC	12	12	23
F2H13RQ01ANG13.l.qr.1	ROC4_NICSY (sp|P19683) 31 kDa ribonucleoprotein, chloroplastic OS=Nicotiana sylvestris PE=1 SV=1	1e-14	CCA	15	61	75
F2H13RQ01EY6II.l.qr.1	nil	nil	TAA	12	4	15
F2H13RQ01B9PBG.l.qr.1	nil	nil	TTTA	17	276	292
F2H13RQ01DJ887.l.qr.1	nil	nil	TAAA	13	306	318
F2H13RQ01AET2D.l.qr.1	nil	nil	GCT	14	264	277
F2H13RQ01BA861.l.qr.1	nil	nil	AG	31	45	75
F2H13RQ01C89YD.l.qr.1	DR111_ARATH (sp|P42698) DNA-damage-repair/toleration protein DRT111, chloroplastic OS=Arabidopsis thaliana GN=DRT111 PE=2 SV=2	8e-07	CT	24	263	286
F2H13RQ01EKNEB.l.qr.1	nil	nil	GGGTT	18	305	322
F2H13RQ01DJEMB.l.qr.1	nil	nil	CGA	22	102	123
F2H13RQ01BNRKI.l.qr.1	nil	nil	TGC	13	39	51
F2H13RQ01CWW0I.l.qr.1	nil	nil	ATG	13	141	153
F2H13RQ01CWW0I.l.qr.1	nil	nil	GAG	35	170	204
F2H13RQ01CEFMK.l.qr.1	RK21_ARATH (sp|P51412) 50S ribosomal protein L21, chloroplastic OS=Arabidopsis thaliana GN=RPL21 PE=2 SV=1	2e-10	GAA	14	343	356
F2H13RQ01CEFMK.l.qr.1	RK21_ARATH (sp|P51412) 50S ribosomal protein L21, chloroplastic OS=Arabidopsis thaliana GN=RPL21 PE=2 SV=1	2e-10	AG	13	376	388
F2H13RQ01BBOTX.l.qr.1	nil	nil	AGCAGG	22	402	423
F2H13RQ01EFEZA.l.qr.1	nil	nil	AT	11	105	115
F2H13RQ01BIJRK.l.qr.1	nil	nil	AATA	14	127	140
F2H13RQ01B49XI.l.qr.1	nil	nil	AG	11	260	270
F2H13RQ01B6AGG.l.qr.1	nil	nil	GA	11	19	29
F2H13RQ01B6AGG.l.qr.1	nil	nil	GT	28	36	63
F2H13RQ01BRBND.l.qr.1	nil	nil	TCT	25	98	122
F2H13RQ01DF7C3.l.qr.1	SKI19_ARATH (sp|Q9M0U9) F-box protein SKIP19 OS=Arabidopsis thaliana GN=SKIP19 PE=1 SV=1	7e-13	CT	12	199	210
F2H13RQ01DXC99.l.qr.1	nil	nil	AT	24	112	135
F2H13RQ01CGY8B.l.qr.1	UBIE_SYNP6 (sp|Q5N4X9) Menaquinone biosynthesis methyltransferase ubiE OS=Synechococcus sp. (strain ATCC 27144 / PCC 6301 / SAUG 1402/1) GN=ubiE PE=3 SV=1	6e-24	TTC	14	446	459
F2H13RQ01BOJZK.l.qr.1	nil	nil	AT	32	142	173
F2H13RQ01B4XGE.l.qr.1	nil	nil	TA	25	134	158
F2H13RQ01CKH6D.l.qr.1	nil	nil	TAA	16	58	73
F2H13RQ01D3N8J.l.qr.1	nil	nil	TG	12	202	213
F2H13RQ01BZLM1.l.qr.1	nil	nil	GA	19	133	151
F2H13RQ01A4Q95.l.qr.1	nil	nil	TC	17	43	59
F2H13RQ01A4Q95.l.qr.1	nil	nil	CTA	16	335	350
F2H13RQ01DLARB.l.qr.1	nil	nil	TAAA	20	349	368
F2H13RQ01AZ82A.l.qr.1	nil	nil	GATCT	17	54	70
F2H13RQ01AZ82A.l.qr.1	nil	nil	AG	17	75	91
F2H13RQ01C7TZX.l.qr.1	nil	nil	TC	14	88	101
F2H13RQ01CRYPO.l.qr.1	SKI19_ARATH (sp|Q9M0U9) F-box protein SKIP19 OS=Arabidopsis thaliana GN=SKIP19 PE=1 SV=1	2e-29	CTT	29	18	46
F2H13RQ01D9C8T.l.qr.1	nil	nil	CTT	18	14	31
F2H13RQ01EH000.l.qr.1	nil	nil	GTA	13	258	270
F2H13RQ01CWIZN.l.qr.1	nil	nil	GCATCT	23	72	94
F2H13RQ01CWIZN.l.qr.1	nil	nil	AGTAC	17	295	311
F2H13RQ01BE30Z.l.qr.1	nil	nil	AAG	12	334	345
F2H13RQ01DQJ64.l.qr.1	nil	nil	CACT	13	24	36
F2H13RQ01BBLYG.l.qr.1	nil	nil	AAAAAC	22	293	314
F2H13RQ01DJX6E.l.qr.1	nil	nil	AT	24	88	111
F2H13RQ01DAYZU.l.qr.1	nil	nil	TCA	12	556	567
F2H13RQ01BD0N4.l.qr.1	nil	nil	AT	24	424	447
F2H13RQ01DU4HK.l.qr.1	nil	nil	TGT	20	64	83
F2H13RQ01BUQI7.l.qr.1	nil	nil	AACTC	16	79	94
F2H13RQ01CFN6P.l.qr.1	nil	nil	TC	13	143	155
F2H13RQ01CFN6P.l.qr.1	nil	nil	TG	14	185	198
F2H13RQ01BW405.l.qr.1	nil	nil	TC	11	122	132
F2H13RQ01EBWXE.l.qr.1	nil	nil	AT	12	379	390
F2H13RQ01EBWXE.l.qr.1	nil	nil	TAT	27	388	414
F2H13RQ01EBWXE.l.qr.1	nil	nil	TA	66	412	477
F2H13RQ01CLGIP.l.qr.1	TBB1_MAIZE (sp|P18025) Tubulin beta-1 chain OS=Zea mays GN=TUBB1 PE=2 SV=1	1e-53	CTA	14	121	134
F2H13RQ01EKKRR.l.qr.1	nil	nil	CTCAC	16	128	143
F2H13RQ01EKKRR.l.qr.1	nil	nil	CTCAA	15	152	166
F2H13RQ01ASJ1C.l.qr.1	nil	nil	TTTTTC	23	72	94
F2H13RQ01CO2EE.l.qr.1	nil	nil	TG	13	33	45
F2H13RQ01CO2EE.l.qr.1	nil	nil	TA	13	45	57
F2H13RQ01C5ORO.l.qr.1	STHX_ARATH (sp|Q9LQZ7) Probable salt tolerance-like protein At1g75540 OS=Arabidopsis thaliana GN=At1g75540 PE=1 SV=1	1e-35	AGC	19	83	101
F2H13RQ01CQA6Z.l.qr.1	BGL2_SCHPO (sp|O13990) Glucan 1,3-beta-glucosidase OS=Schizosaccharomyces pombe GN=bgl2 PE=2 SV=4	5e-07	TTCT	13	16	28
F2H13RQ01A1IQV.l.qr.1	nil	nil	AAAAAT	19	279	297
F2H13RQ01A4FU9.l.qr.1	nil	nil	AGA	18	380	397
F2H13RQ01B2AWD.l.qr.1	nil	nil	TGGGTG	21	434	454
F2H13RQ01B2AWD.l.qr.1	nil	nil	GTGGGT	28	457	484
F2H13RQ01A39Q6.l.qr.1	nil	nil	TTTTTA	22	104	125
F2H13RQ01C26BW.l.qr.1	nil	nil	TC	13	72	84
F2H13RQ01CJ59V.l.qr.1	nil	nil	CTGCGA	20	439	458
F2H13RQ01B5LHV.l.qr.1	nil	nil	CAGA	13	62	74
F2H13RQ01D4A1D.l.qr.1	nil	nil	TTG	13	296	308
F2H13RQ01EAF2Q.l.qr.1	nil	nil	ATAA	14	241	254
F2H13RQ01EO5FV.l.qr.1	nil	nil	AGAAA	22	101	122
F2H13RQ01BAP7I.l.qr.1	nil	nil	GT	27	375	401
F2H13RQ01BAP7I.l.qr.1	nil	nil	GA	12	401	412
F2H13RQ01A6OQS.l.qr.1	nil	nil	AT	23	271	293
F2H13RQ01E4T1C.l.qr.1	nil	nil	CT	24	113	136
F2H13RQ01BKV86.l.qr.1	nil	nil	CTT	15	450	464
F2H13RQ01BGM2Y.l.qr.1	nil	nil	AT	22	401	422
F2H13RQ01B0FYF.l.qr.1	Y5020_ARATH (sp|Q0WR59) Probable inactive receptor kinase At5g10020 OS=Arabidopsis thaliana GN=At5g10020 PE=1 SV=2	3e-10	CTT	14	33	46
F2H13RQ01CFLKP.l.qr.1	nil	nil	GACCGA	21	65	85
F2H13RQ01CFLKP.l.qr.1	nil	nil	GAGACC	29	132	160
F2H13RQ01CFLKP.l.qr.1	nil	nil	GAGACA	29	156	184
F2H13RQ01AEL1I.l.qr.1	nil	nil	CTCAGA	18	235	252
F2H13RQ01AEL1I.l.qr.1	nil	nil	GAA	17	283	299
F2H13RQ01AEL1I.l.qr.1	nil	nil	AG	16	297	312
F2H13RQ01DTVT4.l.qr.1	nil	nil	TAG	29	39	67
F2H13RQ01DTVT4.l.qr.1	nil	nil	GGTA	17	142	158
F2H13RQ01CM0F0.l.qr.1	nil	nil	AAAAAT	21	266	286
F2H13RQ01CM0F0.l.qr.1	nil	nil	GTT	12	386	397
F2H13RQ01APAF7.l.qr.1	nil	nil	CCCGTT	22	404	425
F2H13RQ01AQJQN.l.qr.1	Y5621_ARATH (sp|O81488) PHD finger protein At5g26210 OS=Arabidopsis thaliana GN=At5g26210 PE=1 SV=2	5e-17	GTAA	23	70	92
F2H13RQ01EIR3Z.l.qr.1	nil	nil	CT	28	347	374
F2H13RQ01AX6EP.l.qr.1	nil	nil	AAG	20	109	128
F2H13RQ01DEDQY.l.qr.1	CHI10_ORYSJ (sp|Q5NB11) Chitinase 10 OS=Oryza sativa subsp. japonica GN=Cht10 PE=2 SV=1	2e-10	TG	11	29	39
F2H13RQ01DEDQY.l.qr.1	CHI10_ORYSJ (sp|Q5NB11) Chitinase 10 OS=Oryza sativa subsp. japonica GN=Cht10 PE=2 SV=1	2e-10	TTTCT	15	335	349
F2H13RQ01E0EZW.l.qr.1	nil	nil	CTTCT	15	117	131
F2H13RQ01E0EZW.l.qr.1	nil	nil	TC	20	143	162
F2H13RQ01E0EZW.l.qr.1	nil	nil	CA	17	162	178
F2H13RQ01AWLMY.l.qr.1	nil	nil	TA	23	222	244
F2H13RQ01DBUTV.l.qr.1	nil	nil	ACAA	13	83	95
F2H13RQ01DBUTV.l.qr.1	nil	nil	GGT	27	300	326
F2H13RQ01DBUTV.l.qr.1	nil	nil	TCT	14	448	461
F2H13RQ01BIPWM.l.qr.1	nil	nil	AAAAG	19	201	219
F2H13RQ01AM0AC.l.qr.1	nil	nil	TC	14	411	424
F2H13RQ01DKTFR.l.qr.1	nil	nil	AAAG	15	319	333
F2H13RQ01BHDMR.l.qr.1	nil	nil	CTC	13	67	79
F2H13RQ01BHDMR.l.qr.1	nil	nil	ACCCTC	22	142	163
F2H13RQ01BHDMR.l.qr.1	nil	nil	CACCCA	24	159	182
F2H13RQ01BHDMR.l.qr.1	nil	nil	CCACAC	33	186	218
F2H13RQ01BHDMR.l.qr.1	nil	nil	CCACAC	21	234	254
F2H13RQ01BHDMR.l.qr.1	nil	nil	CCA	13	336	348
F2H13RQ01EC47C.l.qr.1	nil	nil	CATTC	15	3	17
F2H13RQ01D1PVW.l.qr.1	nil	nil	AGA	20	75	94
F2H13RQ01D5M84.l.qr.1	HT1_ARATH (sp|Q2MHE4) Serine/threonine-protein kinase HT1 OS=Arabidopsis thaliana GN=HT1 PE=1 SV=1	9e-12	TGG	12	342	353
F2H13RQ01DGAGK.l.qr.1	nil	nil	GTTG	13	147	159
F2H13RQ01DGAGK.l.qr.1	nil	nil	CCAA	13	199	211
F2H13RQ01BL7BH.l.qr.1	nil	nil	AG	17	1	17
F2H13RQ01DGMKQ.l.qr.1	TBA1_ANEPH (sp|P33623) Tubulin alpha-1 chain OS=Anemia phyllitidis GN=TUBA1 PE=2 SV=1	6e-41	GAGT	13	376	388
F2H13RQ01BD5VP.l.qr.1	nil	nil	TTTA	15	162	176
F2H13RQ01CT9YQ.l.qr.1	TRMB_ASPCL (sp|A1CIF1) tRNA (guanine-N(7)-)-methyltransferase OS=Aspergillus clavatus GN=trm8 PE=3 SV=1	1e-09	GCC	14	266	279
F2H13RQ01E1BGG.l.qr.1	nil	nil	GAA	12	25	36
F2H13RQ01BVYJ1.l.qr.1	nil	nil	TATT	13	300	312
F2H13RQ01E1FV3.l.qr.1	nil	nil	ATC	33	168	200
F2H13RQ01BDHLF.l.qr.1	NO26_SOYBN (sp|P08995) Nodulin-26 OS=Glycine max PE=1 SV=2	1e-19	AAAC	13	414	426
F2H13RQ01DNOTO.l.qr.1	nil	nil	GAA	15	118	132
F2H13RQ01DWU55.l.qr.1	nil	nil	GA	20	105	124
F2H13RQ01DOELI.l.qr.1	nil	nil	CT	16	79	94
F2H13RQ01BZNQ1.l.qr.1	nil	nil	TC	14	251	264
F2H13RQ01EO8YL.l.qr.1	nil	nil	CA	15	18	32
F2H13RQ01EO8YL.l.qr.1	nil	nil	CT	11	32	42
F2H13RQ01EO8YL.l.qr.1	nil	nil	TC	24	83	106
F2H13RQ01CPC2X.l.qr.1	nil	nil	CGC	12	273	284
F2H13RQ01EPA9R.l.qr.1	nil	nil	TA	13	193	205
F2D1W4Z01CJP0G.l.qr.1	nil	nil	AAG	13	181	193
F2D1W4Z01A4ETF.l.qr.1	nil	nil	TTAA	15	42	56
F2D1W4Z01A0EJE.l.qr.1	nil	nil	AAACA	16	111	126
F2D1W4Z01B60B6.l.qr.1	nil	nil	GAT	19	25	43
F2D1W4Z01EAOQE.l.qr.1	nil	nil	GCA	14	85	98
F2D1W4Z01CAI8H.l.qr.1	nil	nil	AGA	13	94	106
F2D1W4Z01CI6YV.l.qr.1	nil	nil	ATC	16	125	140
F2D1W4Z01DKK1T.l.qr.1	nil	nil	TAT	19	17	35
F2D1W4Z01AKXRZ.l.qr.1	nil	nil	GCAA	13	91	103
F2D1W4Z01D3GWT.l.qr.1	nil	nil	GAA	15	32	46
F2D1W4Z01CAISC.l.qr.1	nil	nil	AAAT	13	131	143
F2D1W4Z01BD8FV.l.qr.1	nil	nil	GAGTGC	24	326	349
F2D1W4Z01CK6OQ.l.qr.1	nil	nil	TTAT	14	40	53
F2D1W4Z01DZPVM.l.qr.1	nil	nil	TG	11	337	347
F2D1W4Z01BA6A4.l.qr.1	nil	nil	ACC	22	78	99
F2D1W4Z01BA6A4.l.qr.1	nil	nil	CAA	12	98	109
F2D1W4Z01B3UG6.l.qr.1	nil	nil	AATA	26	229	254
F2D1W4Z01DN5A3.l.qr.1	nil	nil	TGA	13	12	24
F2D1W4Z01CNFLX.l.qr.1	nil	nil	CGG	15	99	113
F2D1W4Z01CNFLX.l.qr.1	nil	nil	GTC	12	116	127
F2D1W4Z01BXEOD.l.qr.1	nil	nil	CT	13	39	51
F2D1W4Z01C2IT6.l.qr.1	nil	nil	AG	12	46	57
F2D1W4Z01BN331.l.qr.1	nil	nil	AT	22	109	130
F2D1W4Z01DYFAS.l.qr.1	nil	nil	TCT	26	60	85
F2D1W4Z01END16.l.qr.1	nil	nil	TGTTC	18	232	249
F2D1W4Z01END16.l.qr.1	nil	nil	AAG	25	282	306
F2D1W4Z01B0IQA.l.qr.1	nil	nil	AAAG	14	44	57
F2D1W4Z01BT5NV.l.qr.1	nil	nil	ATA	15	101	115
F2D1W4Z01BT5NV.l.qr.1	nil	nil	ATA	12	126	137
F2D1W4Z01BT5NV.l.qr.1	nil	nil	ATAG	20	135	154
F2D1W4Z01BT5NV.l.qr.1	nil	nil	ATAA	17	223	239
F2D1W4Z01AJVAT.l.qr.1	nil	nil	TGC	20	92	111
F2D1W4Z01AJVAT.l.qr.1	nil	nil	TGT	17	110	126
F2D1W4Z01AJVAT.l.qr.1	nil	nil	TGT	14	191	204
F2D1W4Z01AJVAT.l.qr.1	nil	nil	TTG	13	258	270
F2D1W4Z01CD9OT.l.qr.1	TKI1_ARATH (sp|Q8LJT8) TSL-kinase interacting protein 1 OS=Arabidopsis thaliana GN=TKI1 PE=1 SV=2	4e-06	AT	18	114	131
F2D1W4Z01EG1G9.l.qr.1	nil	nil	TTAT	14	295	308
F2D1W4Z01AKTY8.l.qr.1	nil	nil	TA	21	83	103
F2D1W4Z01CH2E0.l.qr.1	nil	nil	AGGA	13	313	325
F2D1W4Z01DPX3L.l.qr.1	nil	nil	ATCGGA	20	142	161
F2D1W4Z01CJW2G.l.qr.1	nil	nil	TTC	17	32	48
F2D1W4Z01CJW2G.l.qr.1	nil	nil	AG	22	104	125
F2D1W4Z01DT10U.l.qr.1	RSSA_BRANA (sp|Q9ZSR8) 40S ribosomal protein SA OS=Brassica napus GN=LRP PE=2 SV=1	3e-20	GAA	16	214	229
F2D1W4Z01CE3CA.l.qr.1	nil	nil	TC	12	46	57
F2D1W4Z01CE3CA.l.qr.1	nil	nil	CA	27	57	83
F2D1W4Z01DLGI8.l.qr.1	nil	nil	CA	22	113	134
F2D1W4Z01AN4W4.l.qr.1	nil	nil	AT	20	185	204
F2D1W4Z01BJTNJ.l.qr.1	nil	nil	AT	24	229	252
F2D1W4Z01CW6OW.l.qr.1	nil	nil	TTTAT	15	103	117
F2D1W4Z01ARP6J.l.qr.1	nil	nil	TTTAT	18	203	220
F2D1W4Z01EARJ8.l.qr.1	nil	nil	AATA	13	111	123
F2D1W4Z01AW0L2.l.qr.1	nil	nil	TTAT	14	174	187
F2D1W4Z01C9R6M.l.qr.1	nil	nil	TTCT	13	337	349
F2D1W4Z01ES0JN.l.qr.1	AP2_ARATH (sp|P47927) Floral homeotic protein APETALA 2 OS=Arabidopsis thaliana GN=AP2 PE=1 SV=1	1e-17	AGA	15	229	243
F2D1W4Z01BGANM.l.qr.1	nil	nil	AGCT	14	28	41
F2D1W4Z01BGANM.l.qr.1	nil	nil	TCT	17	208	224
F2D1W4Z01BGANM.l.qr.1	nil	nil	AGCT	14	249	262
F2D1W4Z01AIV6E.l.qr.1	nil	nil	GTGGAG	19	160	178
F2D1W4Z01AFMWF.l.qr.1	nil	nil	TA	23	97	119
F2D1W4Z01DD60W.l.qr.1	RBOHC_SOLTU (sp|Q2HXL0) Respiratory burst oxidase homolog protein C OS=Solanum tuberosum GN=RBOHC PE=1 SV=2	4e-54	CTC	12	209	220
F2D1W4Z01EEUST.l.qr.1	nil	nil	TTG	24	81	104
F2D1W4Z01C6CDD.l.qr.1	nil	nil	GTT	32	369	400
F2D1W4Z01C6CDD.l.qr.1	nil	nil	GTC	21	399	419
F2D1W4Z01AR26U.l.qr.1	nil	nil	AGC	12	86	97
F2D1W4Z01BWQC3.l.qr.1	nil	nil	AG	11	12	22
F2D1W4Z01BPJLO.l.qr.1	nil	nil	ATT	18	189	206
F2D1W4Z01BQN3I.l.qr.1	nil	nil	AT	13	161	173
F2D1W4Z01BA45G.l.qr.1	nil	nil	TTTC	14	319	332
F2D1W4Z01C63DD.l.qr.1	nil	nil	AAT	19	218	236
F2D1W4Z01B32SB.l.qr.1	nil	nil	TTTTG	15	109	123
F2D1W4Z01B32SB.l.qr.1	nil	nil	AT	26	399	424
[truncated: 50,835 more rows]
